# Supplementary material for: Shade-induced RTFL/DVL peptides negatively regulate the shade response by directly interacting with BSKs in Arabidopsis
Source: Nat Commun. 2023 Oct 28;14:6898. doi: 10.1038/s41467-023-42618-3 (PMC10613268; doi:10.1038/s41467-023-42618-3)
Supplement: Supplementary file 2 — Supplementary Data 1 [file 41467_2023_42618_MOESM2_ESM.xlsx]

## Sheet: overview
Supplementary Data 1. Gene expression of low R:FR-regulated genes presented in Fig. 7a.
Six-day-old white light-grown seedlings remained under white light or transferred to low R:FR conditions for 6 h. Whole seedlings were collected. Genes with |log2 (fold change)| >1 and P value < 0.01 were considered to be significantly different expressed genes.

## Sheet: data_table
gene_id	Col_WL_1	Col_WL_2	Col_WL_3	Col_low R:FR_1	Col_low R:FR_2	Col_low R:FR_3	dvl_WL_1	dvl_WL_2	dvl_WL_3	dvl_low R:FR_1	dvl_low R:FR_2	dvl_low R:FR_3	bsk36_WL_1	bsk36_WL_2	bsk36_WL_3	bsk36_low R:FR_1	bsk36_low R:FR_2	bsk36_low R:FR_3	pif47_WL_1	pif47_WL_2	pif47_WL_3	pif47_low R:FR_1	pif47_low R:FR_2	pif47_low R:FR_3	Col_WL	Col_low R:FR	bsk36_WL	bsk36_low R:FR	dvl_WL	dvl_low R:FR	pif47_WL	pif47_low R:FR
AT1G01580	22.74	20.87	23.41	3.34	3.79	8.67	26.6	25.47	19.24	8.47	8.1	7.65	12.23	4.98	7.98	5.45	2.73	2.07	15.71	18.68	12.42	4.8	4.95	3.13	22.34	5.2667	8.3967	3.4167	23.77	8.0733	15.6033	4.2933
AT1G02340	3.06	4.68	3.38	129.08	110.87	114.55	5.96	6	6.26	126.52	118.43	110.07	10.93	8.9	6.59	118.97	128.44	145.88	3.79	2.97	3.93	79.24	66.85	73.58	3.7067	118.167	8.8067	131.097	6.0733	118.34	3.5633	73.2233
AT1G02350	14.17	14.67	13.26	35.56	30.5	30.68	14.24	16.15	14.13	32.84	33.39	34.43	13.09	14.42	14.04	31.39	35.98	39.24	14.99	12.56	14.33	29.75	34.17	31.79	14.0333	32.2467	13.85	35.5367	14.84	33.5533	13.96	31.9033
AT1G02400	4.12	4.97	4	10.38	9.65	10.77	3.67	4.08	4.38	10.72	11.09	9.23	3.44	3.99	3.39	11.63	9.69	10.18	4.14	3.75	3.47	4.84	4.54	5.61	4.3633	10.2667	3.6067	10.5	4.0433	10.3467	3.7867	4.9967
AT1G02570	0.29	0.15	0.45	0.68	2.27	1.39	0.5	1.17	0.68	1.06	0.55	0.93	0.71	0.5	0.36	1.58	1.6	0.91	0.61	0.88	1.57	0.56	1.75	1.16	0.2967	1.4467	0.5233	1.3633	0.7833	0.8467	1.02	1.1567
AT1G02610	1.43	2.94	2.13	6.04	5.35	3.43	2.36	2.75	2.72	4.05	3.73	2.75	3.8	3.87	3.16	3.16	4.19	5.45	1.69	1.73	2.56	3.21	2.54	1.84	2.1667	4.94	3.61	4.2667	2.61	3.51	1.9933	2.53
AT1G02660	3.22	3.5	3.88	10.08	13.51	7.88	4.11	4.29	4.41	8.52	9.72	7.76	5.14	5.18	5.64	6.13	7.63	9.95	2.9	2.42	3.65	4.47	5.28	4.89	3.5333	10.49	5.32	7.9033	4.27	8.6667	2.99	4.88
AT1G02920	19.7	14.48	30.21	5.43	10.28	9.16	7.94	7.28	11.49	7.02	29.16	10.93	7.87	7.32	7.24	7.04	5.93	5.27	8.56	10.5	7.18	8.01	7.05	24.33	21.4633	8.29	7.4767	6.08	8.9033	15.7033	8.7467	13.13
AT1G02930	13.82	14.84	19.41	3.37	7.28	9.64	7.22	6.06	7.51	5.94	18.3	8.37	6.04	4.9	6.08	6.06	4.11	4.99	6.7	9.72	3.37	6.36	5.83	17.83	16.0233	6.7633	5.6733	5.0533	6.93	10.87	6.5967	10.0067
AT1G03090	7.61	10.25	10.44	26.57	31.72	18.07	11.73	13.08	14.62	15.2	17.78	15.64	17.79	17.82	16.91	13.28	16.92	21.27	10.71	10.2	13.22	15.62	16.09	17.3	9.4333	25.4533	17.5067	17.1567	13.1433	16.2067	11.3767	16.3367
AT1G03820	7.42	10.14	8.92	3.73	3.32	5.64	7.51	6.57	6.35	6.9	7.88	7.87	8.1	6.98	5.13	7.28	5.46	5.2	8.1	6.8	4.92	7.03	5.77	7.17	8.8267	4.23	6.7367	5.98	6.81	7.55	6.6067	6.6567
AT1G04180	1.29	1.61	1.58	5.04	4.46	5	1.17	1.09	1.16	4.5	4.43	3.9	1.32	1.06	1.55	5.23	5.65	5.2	0.89	0.94	1.6	1.21	0.81	1.05	1.4933	4.8333	1.31	5.36	1.14	4.2767	1.1433	1.0233
AT1G04310	2.52	3	3.54	6.44	6.97	5.66	3.03	3.59	3.61	5.16	5.01	5.98	4.17	3.36	3.93	4.94	5.47	7.1	2.93	3.74	3.31	3.43	3.74	3.03	3.02	6.3567	3.82	5.8367	3.41	5.3833	3.3267	3.4
AT1G04433	6.84	6.97	8.82	19.19	22.91	20.81	9.84	9.88	6.56	11.57	17.98	15.81	2.8	9.65	15.03	33.46	18.44	16.1	9.49	11.62	9.19	16.19	12.72	13.53	7.5433	20.97	9.16	22.6667	8.76	15.12	10.1	14.1467
AT1G05020	1.63	1.71	1.21	3.27	3.38	2.95	1.33	1.1	1.15	2.44	2.45	3.03	1.41	1.27	1.17	2.68	3.6	3.71	0.89	1.4	1.21	1.9	2.46	2.32	1.5167	3.2	1.2833	3.33	1.1933	2.64	1.1667	2.2267
AT1G05183	2.28	1.65	4.01	0.42	0.79	1.23	3.88	1.85	0.69	2.81	1.6	1.16	3.06	1.41	4.4	2.92	2.49	2.16	1.56	2.88	1.57	2.81	3.69	2.97	2.6467	0.8133	2.9567	2.5233	2.14	1.8567	2.0033	3.1567
AT1G05187	0.24	1.02	0.38	0	0	0	0	1.19	0.01	1.01	0	0.8	0	1.76	0.46	0.13	0.09	0.27	0	0	0.12	0.57	0.14	0.54	0.5467	0	0.74	0.1633	0.4	0.6033	0.04	0.4167
AT1G05700	3.07	4.02	3.79	0.84	1.77	1.71	3.77	4.15	4.11	1.99	3.26	1.67	3.45	3.5	3.24	2.97	1.47	1.01	3.25	3.54	2.59	2.48	1.94	1.37	3.6267	1.44	3.3967	1.8167	4.01	2.3067	3.1267	1.93
AT1G05753	1.03	2.94	0.5	6.39	2.57	5.67	0	1.62	1.1	5.07	3.14	1.47	1.53	2.05	2.22	2.28	2.08	4.53	0.66	4.76	0	6.1	0	1.68	1.49	4.8767	1.9333	2.9633	0.9067	3.2267	1.8067	2.5933
AT1G05835	10.35	9.67	13.82	30.06	27.48	25.5	13.12	12.8	13.14	34.61	32.68	32.5	15.99	13.75	11.19	25.71	26.8	25.5	9.34	9.03	8.5	18.94	19.46	15.7	11.28	27.68	13.6433	26.0033	13.02	33.2633	8.9567	18.0333
AT1G06080	3.01	3.98	4.16	19.11	21.04	20.38	3.56	3.7	4.39	23.98	22.16	22.38	4.9	4.48	4.4	22.57	24.13	27.86	2.68	4.1	3.47	4.22	4.67	3.89	3.7167	20.1767	4.5933	24.8533	3.8833	22.84	3.4167	4.26
AT1G06100	8.09	10.86	8.51	1.04	0.79	2.18	6.75	5.55	6.21	2.75	4.81	3.28	8.89	11.2	9.29	6.23	1.49	0.93	8.56	10.52	7.49	8.46	4.82	9.01	9.1533	1.3367	9.7933	2.8833	6.17	3.6133	8.8567	7.43
AT1G06160	1.85	1.02	1.4	0.58	0.17	0.55	1.92	1.16	1.13	0.74	0.76	0.27	1.09	0.51	0.75	0.53	0.59	0.52	1.46	1.7	0.99	0.55	0.5	0.62	1.4233	0.4333	0.7833	0.5467	1.4033	0.59	1.3833	0.5567
AT1G06350	2.21	2.5	2.7	9.86	10.6	11.8	1.44	2.11	2.73	9.91	11.3	10.51	2.79	3.52	3.69	12.47	9.32	9.61	1.85	1.28	1.81	6.45	3.43	4.21	2.47	10.7533	3.3333	10.4667	2.0933	10.5733	1.6467	4.6967
AT1G06830	39.72	33.64	30.73	12.73	8.92	16.44	43.12	36.03	36.4	23.83	18.22	17.83	30.19	29.23	25.12	12.49	14.27	12.08	28.8	28.39	25.14	19.85	16.41	13.65	34.6967	12.6967	28.18	12.9467	38.5167	19.96	27.4433	16.6367
AT1G07187	1.13	0.96	0.22	3.23	1.39	2.71	0.92	0.7	0.51	1.5	1.6	1.17	0.52	1.03	1.34	2.39	1.37	2.47	2.62	0.78	2.17	1.36	2.69	2.98	0.77	2.4433	0.9633	2.0767	0.71	1.4233	1.8567	2.3433
AT1G08090	1.57	0.94	0.79	0.54	0.52	0.44	0.25	0.6	0.34	0.23	0.26	0.41	0.52	0.99	1	0.44	0.43	0.38	0.82	0.85	0.8	0.47	0.25	0.14	1.1	0.5	0.8367	0.4167	0.3967	0.3	0.8233	0.2867
AT1G08500	5.22	8.04	6.16	17.53	19.15	18.21	4.68	6.33	6	14.25	15.13	13.51	4.65	5.6	5.71	14.1	14.23	10.22	7.78	4.44	6	7.6	7.99	7.34	6.4733	18.2967	5.32	12.85	5.67	14.2967	6.0733	7.6433
AT1G08630	0.6	0.85	0.87	7.08	7.55	2.87	2.82	1.39	1.63	2.27	2.93	2.82	0.91	0.86	0.89	1.22	3.17	4.79	1.08	0.76	1.15	1.6	2.33	2.77	0.7733	5.8333	0.8867	3.06	1.9467	2.6733	0.9967	2.2333
AT1G09103	0	0	0	3.51	1.4	1.83	0	0	0	0.38	0	0.7	0	0	0	3.81	0.4	1.19	0.39	0.56	0	0	1.43	0	0	2.2467	0	1.8	0	0.36	0.3167	0.4767
AT1G09250	17.47	18.68	18.8	39.8	43.43	41.58	18.17	20.33	19.55	35.2	41.03	35.92	19.29	18.24	17.08	30.74	34.87	35.4	17.05	15.02	17.47	24.22	21.4	23.59	18.3167	41.6033	18.2033	33.67	19.35	37.3833	16.5133	23.07
AT1G09530	4.57	4.72	5.39	12.59	9.71	9.34	5.82	5.12	4.27	8.38	8.86	8.15	5.01	5.56	5.68	8.73	11.68	12.99	5.2	5.51	6.05	5.23	7.34	7.05	4.8933	10.5467	5.4167	11.1333	5.07	8.4633	5.5867	6.54
AT1G09557	4.56	6.03	10.44	12.17	32.12	32.08	0	0.87	2.53	21.73	22.27	6.6	5.09	1.79	2	21.38	28.27	21.87	0	1.52	0.91	1.28	0.29	8.55	7.01	25.4567	2.96	23.84	1.1333	16.8667	0.81	3.3733
AT1G09570	26.39	25.99	26.02	66.16	71.97	61.64	26.9	31.96	32.87	67.82	68.74	66.92	32.5	31.15	37.35	59.35	63.23	71.35	28.2	27.44	28.87	44.11	46.86	43.1	26.1333	66.59	33.6667	64.6433	30.5767	67.8267	28.17	44.69
AT1G09827	0	0	0	1.14	1.74	0.36	1.36	0.75	0.09	0.22	0.17	0.79	0.87	1.92	0	1.72	1.23	1.91	0.58	1.09	0	0	0	0.39	0	1.08	0.93	1.62	0.7333	0.3933	0.5567	0.13
AT1G10070	0.87	0.85	1.14	4.65	4.75	1.75	2.38	1.31	1.58	0.88	1.71	1.3	1.51	1.4	1.53	0.74	1.92	4.47	0.95	1.02	1.28	1.73	1.77	2.93	0.9533	3.7167	1.48	2.3767	1.7567	1.2967	1.0833	2.1433
AT1G10470	62.05	55.07	59.43	21.84	32.06	32.28	59.47	64.66	66.49	33.81	36.24	33.03	57.42	51.16	60.97	35.95	29.36	26.04	51.13	46.55	44.78	42.99	45.24	37.59	58.85	28.7267	56.5167	30.45	63.54	34.36	47.4867	41.94
AT1G10522	48.2	35.61	38.05	19.01	14.62	20.58	36.14	38.57	40.72	24.57	23.31	27.27	35.9	35.08	34.93	21.1	21.68	16.6	46.29	45	39.27	27.99	27.05	24.95	40.62	18.07	35.3033	19.7933	38.4767	25.05	43.52	26.6633
AT1G10550	0.93	1.39	1.5	6.84	5.17	5.54	1.4	0.98	0.99	4.4	3.91	3.28	1.09	0.97	0.79	4.06	5.32	5.89	0.93	0.48	0.65	2.15	2.05	1.55	1.2733	5.85	0.95	5.09	1.1233	3.8633	0.6867	1.9167
AT1G11260	33.49	36.82	34.18	79.1	99.18	57.99	43.81	47.01	45.43	49.56	53.76	51.38	52.26	50.04	48.61	41.65	50.9	64.86	37.53	35.69	41	44.78	49.35	47.61	34.83	78.7567	50.3033	52.47	45.4167	51.5667	38.0733	47.2467
AT1G11460	1.13	2.45	1.54	0.7	0.92	0.67	0.56	0.48	1.11	0.61	0.25	0.48	1.71	1.29	1.75	1	0.68	0.46	1.91	1.73	1.91	1.39	1.24	1.82	1.7067	0.7633	1.5833	0.7133	0.7167	0.4467	1.85	1.4833
AT1G11545	31.74	30.55	33.42	68.22	69.43	76.08	21.78	25.07	22.14	55.53	59.22	52.55	24.95	23.15	25.17	62.18	58.54	63.57	25.3	23.39	27.9	35.28	30.88	34.03	31.9033	71.2433	24.4233	61.43	22.9967	55.7667	25.53	33.3967
AT1G12080	121.35	140.94	145.8	340.92	384.32	312.92	122.65	136.4	132.97	353.61	404.39	313.16	93.91	98.69	107.69	260.8	283.88	306.13	88.71	85.32	104.9	126.32	172.13	169.98	136.03	346.053	100.097	283.603	130.673	357.053	92.9767	156.143
AT1G12570	3.1	2.86	1.83	0.65	0.32	1.12	1.69	1.73	2.19	1.19	1.33	1.96	2.68	3.13	1.93	1.29	1.22	0.82	1.81	2.26	2.09	1.29	1.2	1.21	2.5967	0.6967	2.58	1.11	1.87	1.4933	2.0533	1.2333
AT1G13245	26.29	27.84	31.63	67.09	57.65	62.26	25.96	27.63	26.99	60.27	59.41	52.29	31.8	34.28	23.43	40.59	47.77	59.23	16.6	15.86	22.66	30.37	24.57	29.85	28.5867	62.3333	29.8367	49.1967	26.86	57.3233	18.3733	28.2633
AT1G13609	17.9	31.3	22.59	3.15	1.39	7.73	20.11	7.81	4.31	3.91	3.21	4.62	64.51	23.91	7.89	7.71	3.11	2.52	17.27	24.37	18.29	8.26	4.74	3.37	23.93	4.09	32.1033	4.4467	10.7433	3.9133	19.9767	5.4567
AT1G13650	28.1	37.23	26.67	14.87	12.92	18.52	25.31	25.52	27.28	15.28	12.13	12.54	41.86	42.14	39.82	17.84	19.8	15.88	28.65	26.84	27.9	18.18	11.61	12.05	30.6667	15.4367	41.2733	17.84	26.0367	13.3167	27.7967	13.9467
AT1G14520	1.4	3.1	2.99	5.63	5.89	5.82	3.16	2.58	2.1	7.56	5.15	5.62	3.17	4.23	2.73	6.62	6.79	7.91	3.05	2.62	3.27	10.55	6.52	7.66	2.4967	5.78	3.3767	7.1067	2.6133	6.11	2.98	8.2433
AT1G14930	0	0.15	0.17	0.44	1.12	1.05	0	0.16	0.09	1.68	0.67	0.66	0.16	0.23	0	0.5	0.65	0.53	0.33	0	0.16	0.07	0.15	0.07	0.1067	0.87	0.13	0.56	0.0833	1.0033	0.1633	0.0967
AT1G15050	0	0	0	3.62	2	2.73	0.37	0.11	0.46	1.54	1.48	1.51	0.2	0.19	0.1	1.32	1.33	2.67	0	0	0.6	0.25	0.09	0.18	0	2.7833	0.1633	1.7733	0.3133	1.51	0.2	0.1733
AT1G15125	17.28	16.1	16.5	7.07	7.64	6.52	21.31	18.2	19.09	7.06	7.94	8.51	9.57	9.2	10.77	4.92	7.03	8.32	21.53	15.59	17.12	7.17	7.41	7.5	16.6267	7.0767	9.8467	6.7567	19.5333	7.8367	18.08	7.36
AT1G15840	0	0	0	0.54	0.41	0.11	0.11	0.18	0	0.4	0.44	0.27	0.06	0.06	0.06	0.09	0	0.1	0.06	0	0	0	0.11	0.11	0	0.3533	0.06	0.0633	0.0967	0.37	0.02	0.0733
AT1G16400	19.71	21.67	17.82	3.96	5.09	9.45	8.84	11.37	9.86	5.22	6	4.64	21.1	16.29	21.9	16.7	8.3	4.58	15.46	17.34	14.84	8.98	6.4	5.21	19.7333	6.1667	19.7633	9.86	10.0233	5.2867	15.88	6.8633
AT1G16410	38.54	39.63	28.74	2.13	1.66	3.72	20.13	18.8	16.3	2.08	2.15	2.43	44.37	44.63	36.92	8.78	3.02	2.15	48.72	55.43	42.52	25.97	17.32	16.73	35.6367	2.5033	41.9733	4.65	18.41	2.22	48.89	20.0067
AT1G16445	7.15	6.5	5.84	3.24	2.64	3.76	6.14	4.07	7.26	2.14	3.72	3.98	4.92	4.88	5.01	3.15	2.64	4.09	6.7	5.37	5.99	4.95	4.22	3.61	6.4967	3.2133	4.9367	3.2933	5.8233	3.28	6.02	4.26
AT1G17710	0.89	0.78	0.65	0.26	0.19	0.11	0.58	0.33	0.14	0.23	0.04	0.22	0.21	0.66	0.44	0.26	0.33	0.37	0.43	0.47	0.21	0.14	0.62	0.3	0.7733	0.1867	0.4367	0.32	0.35	0.1633	0.37	0.3533
AT1G18330	7.87	10.01	9.64	29.35	31.15	24.2	12.63	12.19	11.5	27.19	27.29	27.69	11.05	11.84	11.12	23.1	28.23	31.6	8.53	9.87	12.26	23.45	24.38	24.6	9.1733	28.2333	11.3367	27.6433	12.1067	27.39	10.22	24.1433
AT1G18350	0.1	0.05	0.05	0.3	0.88	1.07	0.22	0.48	0.44	0.68	0.94	0.65	0.19	0.14	0	0.78	1.05	0.86	0.25	0	0.24	0.33	0.22	0.09	0.0667	0.75	0.11	0.8967	0.38	0.7567	0.1633	0.2133
AT1G18400	3.38	4.44	4.59	25.43	23.69	19.9	4.63	4.23	5.25	21.71	20.07	23.73	3.95	3.65	3.1	13.73	19.67	26.92	1.78	1.91	2.61	5.41	5.91	5.88	4.1367	23.0067	3.5667	20.1067	4.7033	21.8367	2.1	5.7333
AT1G18590	24.4	23.32	23.73	5.25	5.02	8.27	18.12	17.39	15.83	8.38	9.07	8.17	22	22.74	21.22	11.94	7.3	6.05	22.98	28.73	21.51	15.01	12.12	11.26	23.8167	6.18	21.9867	8.43	17.1133	8.54	24.4067	12.7967
AT1G18710	0.74	0.31	0.26	1.39	0.64	1.83	1.2	0.76	0.88	2.6	3.32	3.36	2.15	1.21	0.54	4.11	1.12	1.6	0.95	1.07	0.57	1.32	1.54	1.01	0.4367	1.2867	1.3	2.2767	0.9467	3.0933	0.8633	1.29
AT1G19050	13.6	13.6	16.93	4.65	6.11	8.64	12.63	13.01	11.32	7.1	8.54	6.91	12.69	14.68	13.49	7.76	6.83	6.41	7.95	10.08	8.76	7.78	6.39	7.08	14.71	6.4667	13.62	7	12.32	7.5167	8.93	7.0833
AT1G19396	3.69	8.48	6.74	12.99	14.75	11.8	8.69	7.69	10.24	9.34	15.57	8.28	11.32	6.53	13.07	12	8.93	13.59	7.61	6.98	9.9	11.06	13.74	11.25	6.3033	13.18	10.3067	11.5067	8.8733	11.0633	8.1633	12.0167
AT1G19530	3.75	7.34	3.86	11.91	22.35	15.88	4.02	6.26	5.34	5.88	10.19	6.57	4.89	6.49	7.15	7.7	5.76	4.3	3.79	4.74	7.83	8.3	7.03	12.02	4.9833	16.7133	6.1767	5.92	5.2067	7.5467	5.4533	9.1167
AT1G19540	1.57	1.35	1.62	2.27	3.65	3.2	2.49	2.17	1.86	3.83	4	3.05	2.57	1.78	2.41	3.11	2.72	3.16	1.33	2.09	2.35	3.32	2.98	2.76	1.5133	3.04	2.2533	2.9967	2.1733	3.6267	1.9233	3.02
AT1G20120	0.43	0.79	0.88	1.71	1.76	1.49	1.35	1.26	0.83	1.37	1.39	1.74	0.85	1.21	1.07	1.51	1.59	1.87	0.75	0.53	0.93	1.07	0.84	1.17	0.7	1.6533	1.0433	1.6567	1.1467	1.5	0.7367	1.0267
AT1G20190	19.26	22	19.13	51.92	62.62	56.46	17.29	19.51	14.55	44.12	56.24	42.52	16.86	15.77	13.92	45	43.49	44.05	12.42	14.64	15.93	23.14	18.97	24.45	20.13	57	15.5167	44.18	17.1167	47.6267	14.33	22.1867
AT1G21250	1.67	1.49	1.4	0.55	0.57	0.68	1.36	1.19	1.21	0.75	0.73	0.98	1.22	1.32	1.25	0.71	1.17	0.96	1.3	1.15	0.88	0.81	0.66	0.99	1.52	0.6	1.2633	0.9467	1.2533	0.82	1.11	0.82
AT1G21400	6.07	7.7	7.19	19.08	21.33	10.96	10.87	7.91	7.44	9.92	10.82	9.81	8.7	7.44	7.33	7.66	10.04	14.13	6.94	6.13	6.93	7.9	6.37	7.6	6.9867	17.1233	7.8233	10.61	8.74	10.1833	6.6667	7.29
AT1G21980	13.03	13.55	12.01	29.82	29.73	26.92	12.53	12.8	13.54	25.57	24.98	23.37	14.04	13.53	16.66	28.3	29.15	32.19	13.29	15.61	14.69	13.06	14.97	12.83	12.8633	28.8233	14.7433	29.88	12.9567	24.64	14.53	13.62
AT1G22110	0.19	0.31	0.25	0.62	1	0.56	0.33	0.13	0.24	0.37	0.66	0.51	0.23	0.15	0.08	0.57	0.55	0.52	0.14	0.14	0.12	0.39	0.44	0.27	0.25	0.7267	0.1533	0.5467	0.2333	0.5133	0.1333	0.3667
AT1G22150	0.72	0.54	0.45	0.02	0.17	0.2	0.38	0.09	0.07	0.2	0.06	0.16	0.48	0.4	0.85	0.75	0.25	0.23	1.02	1.58	0.33	0.56	0.4	0.52	0.57	0.13	0.5767	0.41	0.18	0.14	0.9767	0.4933
AT1G22380	1.8	1.79	1.46	0.65	0.52	0.29	1.68	1.4	1.49	0.63	0.58	0.62	1.48	1.4	0.98	0.5	0.84	0.55	1.25	1.38	1.74	1.03	0.77	1.07	1.6833	0.4867	1.2867	0.63	1.5233	0.61	1.4567	0.9567
AT1G22400	17.83	18.17	18.79	9.39	9.59	8.44	21.47	21.93	23.41	11.36	10.97	11	17	18.04	16.7	7.76	9.76	8.58	19.06	18.43	17.63	13.97	15.23	13.5	18.2633	9.14	17.2467	8.7	22.27	11.11	18.3733	14.2333
AT1G22740	11.84	14.78	13.41	29.39	27.16	26.55	14.55	11.92	11.28	24.22	24.25	20.12	16.09	17.08	15.45	24.04	25.25	28.68	12.48	10.28	17.73	25.44	28.36	27.05	13.3433	27.7	16.2067	25.99	12.5833	22.8633	13.4967	26.95
AT1G22770	7.46	7.38	6.9	29.37	33.35	30.49	9.77	9.47	9.08	30.69	32.86	32.16	7.16	7.05	8.95	31.81	30.43	30.45	9.3	8.65	12.74	29.6	33.6	31.78	7.2467	31.07	7.72	30.8967	9.44	31.9033	10.23	31.66
AT1G22890	8.62	11.6	7.17	19.25	21.07	19.57	10.55	8.47	8.8	13.34	16.53	16.28	13.58	14.42	6.05	14.21	17.32	19.19	7.73	8.04	8.52	10.38	9.44	7.93	9.13	19.9633	11.35	16.9067	9.2733	15.3833	8.0967	9.25
AT1G23052	1.46	3.74	3.03	17.55	18.12	12.11	5.38	5.99	5.31	13.14	16.61	14.5	5.1	6.29	5.12	11.8	15.11	16.18	2.91	4.16	5.51	7.28	6.24	8.14	2.7433	15.9267	5.5033	14.3633	5.56	14.75	4.1933	7.22
AT1G23060	0.82	0.97	0.74	2.1	1.88	2.02	0.98	1.17	1.74	2.35	2.56	1.79	1.03	1.15	0.96	2.82	1.66	1.88	0.67	1.51	0.85	1.31	0.95	0.83	0.8433	2	1.0467	2.12	1.2967	2.2333	1.01	1.03
AT1G23100	21.67	15.94	24.28	8.83	13	9.54	21.7	19.77	23.29	14.8	12.93	18.43	18.88	16.09	15.22	16.1	14.22	10.31	18.77	24.69	20.01	16.08	15.72	14.05	20.63	10.4567	16.73	13.5433	21.5867	15.3867	21.1567	15.2833
AT1G23205	40.42	38.12	40.34	16.46	15.26	21.22	35.79	35.73	31.91	25.91	23.7	30.3	22.65	26.88	25.99	28.66	27.51	23.71	39.96	40.23	34.88	30.72	32.86	37.35	39.6267	17.6467	25.1733	26.6267	34.4767	26.6367	38.3567	33.6433
AT1G24100	45	45.99	42.65	19.65	21.1	25.35	35.63	35.47	33.51	26.32	27.37	24.64	43.55	45.99	42.9	35.72	26.33	24.56	47.92	52.45	45.63	40.87	38.38	37.33	44.5467	22.0333	44.1467	28.87	34.87	26.11	48.6667	38.86
AT1G24145	0.17	0.25	0.17	0.71	1.69	0.68	0.2	0.05	0.06	0.54	0.22	0.57	0.27	0.25	0.3	0.73	0.37	1.15	0	0.05	0.16	0.36	0.15	0.14	0.1967	1.0267	0.2733	0.75	0.1033	0.4433	0.07	0.2167
AT1G24147	1.09	0.17	0.38	2.68	2.86	3.03	0.72	0.53	0.55	2.57	2.09	2.75	1.08	0.84	0.4	2.58	1.72	2.31	0.37	0.49	0.3	0.2	0.72	0.91	0.5467	2.8567	0.7733	2.2033	0.6	2.47	0.3867	0.61
AT1G24540	0.44	0.28	0.26	0.05	0.06	0.05	0.3	0.24	0.15	0	0.17	0.07	0.22	0.58	0.28	0.02	0.08	0.24	0.28	0.36	0.33	0.26	0.3	0.53	0.3267	0.0533	0.36	0.1133	0.23	0.08	0.3233	0.3633
AT1G26240	0.3	0.13	0.52	0.03	0.03	0.03	0.05	0	0.13	0.05	1.59	0.25	0	0	0.03	0	0.03	0	0	0.06	0.08	0	0	0.54	0.3167	0.03	0.01	0.01	0.06	0.63	0.0467	0.18
AT1G26380	0.52	0.28	1.29	0.12	0.03	0.1	0.05	0.13	0.18	0	1.64	0.36	0.08	0	0	0	0	0	0.11	0.13	0	0.02	0	1.95	0.6967	0.0833	0.0267	0	0.12	0.6667	0.08	0.6567
AT1G26390	0.42	0.18	0.99	0	0	0.03	0.03	0	0.09	0	2.13	0.23	0	0	0	0	0	0.02	0.03	0.53	0.03	0.02	0.05	0.84	0.53	0.01	0	0.0067	0.04	0.7867	0.1967	0.3033
AT1G26730	0.45	0.49	0.6	0.78	1.12	1.33	0.57	0.72	0.36	1.39	1.18	1.14	0.81	0.7	0.96	1.24	1.09	1.02	0.63	0.77	0.57	0.56	0.57	0.58	0.5133	1.0767	0.8233	1.1167	0.55	1.2367	0.6567	0.57
AT1G26945	8.59	10.28	11.61	22.12	21.35	21.43	10.95	10.84	11.86	19.99	22.89	20.67	9.92	10.72	12.13	17.31	19.19	19.72	8.1	9.2	9.19	9.47	10.19	9.89	10.16	21.6333	10.9233	18.74	11.2167	21.1833	8.83	9.85
AT1G27020	34.85	34.38	42.01	17.6	21.41	14.05	39.35	34.38	36.76	14.97	19.95	16.09	28.35	28.8	23.96	17.34	19	23.18	31.67	29.65	26.21	26.81	25.23	24.14	37.08	17.6867	27.0367	19.84	36.83	17.0033	29.1767	25.3933
AT1G27670	1.79	1.82	1.76	3.37	5.61	4.46	2.11	2.36	2.69	3.48	5.11	3.25	2.2	1.92	2.05	2.94	3.65	4.32	1.63	1.61	1.89	2.21	2.71	3.23	1.79	4.48	2.0567	3.6367	2.3867	3.9467	1.71	2.7167
AT1G28260	2.44	2.68	2.71	5.3	6.02	5.47	2.84	2.53	3.03	3.08	4.21	3.93	3.78	3.47	3.35	4.07	4.81	5.1	2.61	3.15	3.43	4.25	4.3	4.83	2.61	5.5967	3.5333	4.66	2.8	3.74	3.0633	4.46
AT1G28330	120.37	141.32	134.18	300.21	362.22	269.55	160.24	170.13	172.71	224.14	261.11	240.42	156.21	158.11	150.51	167.95	192.26	244.64	174.34	133.44	210.89	234.45	196.61	247.14	131.957	310.66	154.943	201.617	167.693	241.89	172.89	226.067
AT1G28600	32.92	32.17	31.98	17.47	14.87	17.42	37.77	28.69	28.26	19.72	17.62	16.58	22.85	23.49	22.91	16.74	16.27	18.8	29.91	31.99	32.52	24.44	20.02	24.1	32.3567	16.5867	23.0833	17.27	31.5733	17.9733	31.4733	22.8533
AT1G29270	3.97	2.81	2	0.94	1.96	1.44	2.78	4.14	2.24	0.97	1.49	1.49	3.92	3.34	2.75	2.28	1.05	0.7	3.25	4.77	4.58	1.64	2.13	1.76	2.9267	1.4467	3.3367	1.3433	3.0533	1.3167	4.2	1.8433
AT1G29395	26.12	26.59	23.33	127.44	121.76	113.61	18.98	13.34	10.99	112.32	103.83	110.5	27.62	28.43	24.06	133.16	116.58	134.04	21.86	22.99	26.8	142.27	115.23	120.49	25.3467	120.937	26.7033	127.927	14.4367	108.883	23.8833	125.997
AT1G29420	0.32	0.96	0.31	1.81	2.1	1.73	1.45	0.3	1.46	1.17	0.6	1.72	0.33	1.48	1.47	0.71	1.82	1.01	0.59	0.11	0.3	1.06	0.15	0.68	0.53	1.88	1.0933	1.18	1.07	1.1633	0.3333	0.63
AT1G29440	17.95	19.12	17.99	42.11	41.65	40.02	21.32	16.08	18.09	38.12	39.15	35.62	17	17.01	17.84	37.97	33.11	41.43	14.79	12.67	14.12	18.93	17.81	22.44	18.3533	41.26	17.2833	37.5033	18.4967	37.63	13.86	19.7267
AT1G29460	3.68	3.03	2.74	8.86	11.93	10.22	5.45	4.65	3.97	14.53	12.83	12.35	3.67	5.08	2.33	8.28	8.07	11.16	1.76	2.74	3.31	4.89	4.32	4.67	3.15	10.3367	3.6933	9.17	4.69	13.2367	2.6033	4.6267
AT1G29465	4.03	4.74	5.14	8.28	8.99	11.83	9.76	6.84	8.51	19.11	14.73	14.78	3.43	4.85	5.01	6.96	7.57	8.79	4.73	2.39	6.19	7.24	7.82	9.25	4.6367	9.7	4.43	7.7733	8.37	16.2067	4.4367	8.1033
AT1G29490	0	0	0.3	3.97	2.79	2.85	0	0.18	0.11	2.99	5.02	3.71	0.19	0.09	0.45	3.04	2.79	3.55	0.1	0	0.09	0	0.09	0.67	0.1	3.2033	0.2433	3.1267	0.0967	3.9067	0.0633	0.2533
AT1G29500	7.37	9.21	7.91	19.53	17.14	18.22	9.25	9.12	10.62	18.73	18.5	20.93	7.91	7.81	6.28	13.91	17.05	21.48	5.59	4.12	7.84	10.4	9.14	12.67	8.1633	18.2967	7.3333	17.48	9.6633	19.3867	5.85	10.7367
AT1G30850	0.18	0.04	0.13	0.38	0.72	1.01	0.63	0.75	0.72	0.35	0.52	0.42	0.59	0.35	0.36	0.58	0.54	0.31	0.3	0.43	0.59	0.51	0.98	1.17	0.1167	0.7033	0.4333	0.4767	0.7	0.43	0.44	0.8867
AT1G31690	3.87	3.55	2.2	0.09	0.05	0.17	2.07	1.66	1.99	0.36	0.29	0.18	4.15	3.76	3.63	0.87	0.3	0.26	3.4	4.52	2.46	1.13	0.83	0.76	3.2067	0.1033	3.8467	0.4767	1.9067	0.2767	3.46	0.9067
AT1G31880	1.8	1.73	2.28	4.12	4.64	5.05	1.48	1.99	1.72	3.54	4.06	3.19	2.4	2.2	2.88	3.4	3.25	4.1	1.82	2.2	2.58	1.93	1.62	2.23	1.9367	4.6033	2.4933	3.5833	1.73	3.5967	2.2	1.9267
AT1G33055	1.13	0.92	1.11	2.06	2.86	1.76	1.13	2.12	1.48	1.1	2.5	1.87	1.18	1.63	1.4	1.34	0.8	1.18	0.79	1.07	0.98	1.78	1.28	1.96	1.0533	2.2267	1.4033	1.1067	1.5767	1.8233	0.9467	1.6733
AT1G33400	0.35	1.29	0.93	1.59	2.37	2.02	1.67	0.71	0.92	1.3	1.2	1.5	1.5	2.27	2.68	1.83	1.92	2.14	1.24	1.39	0.8	1.84	1.77	2.16	0.8567	1.9933	2.15	1.9633	1.1	1.3333	1.1433	1.9233
AT1G33615	0.87	1.6	1.24	2.87	2.22	2.19	1.66	1.57	1.35	1.49	1.91	2.15	1.59	2.75	2.02	1.95	2.49	2.74	1.32	1.77	1.59	2.08	2.57	2.46	1.2367	2.4267	2.12	2.3933	1.5267	1.85	1.56	2.37
AT1G33770	0.55	0.57	0.28	0.11	0.15	0.22	0.17	0.12	0.15	0.03	0.09	0.16	0.44	0.36	0.3	0.16	0.09	0.17	0.35	0.21	0.32	0.28	0.45	0.09	0.4667	0.16	0.3667	0.14	0.1467	0.0933	0.2933	0.2733
AT1G34460	0.24	0.5	0.56	1.03	0.94	0.74	0.45	0.54	0.25	0.77	0.48	0.57	0.61	0.9	0.85	0.74	0.96	1.6	0.47	0.48	0.73	0.88	0.85	1.03	0.4333	0.9033	0.7867	1.1	0.4133	0.6067	0.56	0.92
AT1G35140	4.31	5.58	6.49	10.36	14.4	10.26	7.48	7	6.19	5.98	9.01	7.1	3.83	4.21	4.23	5.32	6.69	8.84	2.25	2.65	2.62	3.55	4.88	4.63	5.46	11.6733	4.09	6.95	6.89	7.3633	2.5067	4.3533
AT1G35290	2.67	2.24	1.08	0.46	0.29	0.71	1.31	1.7	1.61	0.48	1.25	0.92	2.13	2.45	1.6	0.59	0.89	0.93	1.7	1.5	2.13	1.65	0.95	0.98	1.9967	0.4867	2.06	0.8033	1.54	0.8833	1.7767	1.1933
AT1G35310	6.53	5.6	5.05	0.87	2.06	1.6	5.49	5.66	5.57	1.37	1.43	1.69	6.94	6.23	4.34	1.29	1.52	1.46	7.1	6.95	5.25	3.46	1.42	2.12	5.7267	1.51	5.8367	1.4233	5.5733	1.4967	6.4333	2.3333
AT1G36060	2.71	2.59	3.12	4.96	8.47	5.53	3.75	5.03	3.93	4.06	4.59	4.04	3.4	3.8	3.86	3.46	3.98	3.99	4.68	4.45	4.86	5.68	6.86	5.35	2.8067	6.32	3.6867	3.81	4.2367	4.23	4.6633	5.9633
AT1G36940	4.32	4.02	4.4	10.99	12.03	10.97	4.27	3.36	3.93	10.37	9.83	11.66	3.86	5.07	4	9.49	10.31	12.13	4.26	5.1	4.14	4.22	6.36	5.47	4.2467	11.33	4.31	10.6433	3.8533	10.62	4.5	5.35
AT1G43000	0.06	0.15	0.19	0.71	0.65	0.76	0.21	0.32	0.25	0.65	0.42	0.45	0.15	0	0.29	0.94	0.78	0.53	0.06	0.08	0.15	0.28	0.1	0.6	0.1333	0.7067	0.1467	0.75	0.26	0.5067	0.0967	0.3267
AT1G43605	2.89	2	2.29	0.44	0.38	1.28	0.8	1.4	0.98	0.76	0.5	0.88	1.28	1.61	0.89	1.26	0.89	1.24	1.71	1.3	1.71	1.26	0.91	0.96	2.3933	0.7	1.26	1.13	1.06	0.7133	1.5733	1.0433
AT1G44800	68.36	67.26	62.07	21.31	32.23	33.68	38.4	51.24	51.99	29.27	38.23	32.62	64.83	60.78	67.05	47	30.66	32.29	54.77	59.13	48.05	44.63	45.35	36.36	65.8967	29.0733	64.22	36.65	47.21	33.3733	53.9833	42.1133
AT1G45201	79.71	88.31	79.86	28.78	28.62	35.78	81.38	70.38	82.56	40.7	39.67	41.12	64.91	71.47	71.08	44.44	35.23	39.45	78.4	88.85	72.85	50.2	48.12	48.92	82.6267	31.06	69.1533	39.7067	78.1067	40.4967	80.0333	49.08
AT1G47400	5.5	5.61	7.04	2.91	1.3	4.06	4.23	1.79	1.74	2.42	2.11	1.23	5.05	4.89	1.39	1.87	1.58	1.16	4.64	4.11	3.97	4.35	0.84	2.73	6.05	2.7567	3.7767	1.5367	2.5867	1.92	4.24	2.64
AT1G49860	31.95	26.11	17.14	4.75	4.67	9.21	23.32	29.86	27.02	10.99	16.35	11.25	57.63	47.87	38.14	38.51	18.63	11.29	15.4	14.21	12.7	7.07	4.14	2.5	25.0667	6.21	47.88	22.81	26.7333	12.8633	14.1033	4.57
AT1G52190	16.98	19.54	21.26	47.65	52.35	47.4	18.34	18.64	17.89	50.55	57.51	50.21	20.64	21.65	22.87	47.73	49.18	62.22	11.14	10.53	12.27	23.15	23.81	24.26	19.26	49.1333	21.72	53.0433	18.29	52.7567	11.3133	23.74
AT1G52270	4.35	5.89	5.06	2.23	1.97	2.68	5.69	4.54	3.87	3.68	3.64	3.82	3.65	1.69	2.64	1.88	1.25	1.9	3.76	3.45	3.4	2.77	2.83	3.6	5.1	2.2933	2.66	1.6767	4.7	3.7133	3.5367	3.0667
AT1G52565	1.28	1.79	1.83	3.76	3.23	4.13	1.48	1.56	1.65	2.46	3.17	2.61	2.3	2.46	2.09	3.6	2.71	3.09	1.48	1.11	1.6	1.96	1.43	1.38	1.6333	3.7067	2.2833	3.1333	1.5633	2.7467	1.3967	1.59
AT1G52830	0.07	0.38	0.91	5.25	6.93	5.23	0.68	0.52	0.76	4.78	5.9	3.59	0.27	0.44	0.12	5.86	4.9	6.18	0.34	0.07	0.13	0.74	0.25	1.08	0.4533	5.8033	0.2767	5.6467	0.6533	4.7567	0.18	0.69
AT1G52940	0	0	0	0.88	1.07	2.12	0	0.04	0	1.61	1.46	0.8	0	0	0	3.09	1.25	1.37	0	0	0	0	0	0	0	1.3567	0	1.9033	0.0133	1.29	0	0
AT1G52950	0	0	0	0.15	0.19	0.24	0	0.11	0.03	0.19	0.17	0.26	0	0	0.03	0.33	0.14	0.05	0	0	0.03	0	0	0.15	0	0.1933	0.01	0.1733	0.0467	0.2067	0.01	0.05
AT1G54040	3.05	2.79	2.47	1.15	0.63	1.75	1.03	1.25	1.6	1.18	2.22	1.04	3.65	3.5	2.82	3.64	1.34	0.78	3.21	2.46	1.7	2.56	1.42	1.43	2.77	1.1767	3.3233	1.92	1.2933	1.48	2.4567	1.8033
AT1G54970	4.59	4.86	5.82	8.94	13.67	10.53	9.39	8.83	9.62	8.68	10.4	10.93	9.77	9.76	10.74	16.53	11.33	8.38	11.08	11	9.32	7.65	14.93	11.67	5.09	11.0467	10.09	12.08	9.28	10.0033	10.4667	11.4167
AT1G56050	48.64	52.67	51.93	23.09	21.53	25.92	47.73	44.22	40.2	31.77	27.22	26.87	43.14	44.18	40.4	32.66	31.68	28.37	50.42	53.04	49.75	31.91	29.07	31.76	51.08	23.5133	42.5733	30.9033	44.05	28.62	51.07	30.9133
AT1G56150	2.98	2.92	2.64	8.96	6.96	8.27	3.86	4.57	4.27	9.13	8.48	8.22	3.33	2.88	2.41	8.52	9.11	8.5	2.05	2.05	3.61	1.17	0.73	0.77	2.8467	8.0633	2.8733	8.71	4.2333	8.61	2.57	0.89
AT1G56430	34.36	35.97	30.78	10.41	8.99	13.74	22.58	22	19.11	11.06	10.57	9.78	30.73	25.85	21.26	14.38	9.95	9.54	29.27	34.54	26.08	20.41	16.65	18.09	33.7033	11.0467	25.9467	11.29	21.23	10.47	29.9633	18.3833
AT1G58180	10.36	15.69	18.53	34.15	33.27	27.18	19.62	15.88	15.03	21.06	22.24	20.82	24.25	23.38	21.38	24.29	26.26	31.92	13.87	16.36	22.44	21.3	20.42	23.11	14.86	31.5333	23.0033	27.49	16.8433	21.3733	17.5567	21.61
AT1G59030	0.04	0	0	0.3	0.33	0.53	0.11	0.08	0	0.69	1.14	0.63	0	0.15	0	0	0	0.46	0	0	0	0.04	0	0.07	0.0133	0.3867	0.05	0.1533	0.0633	0.82	0	0.0367
AT1G59990	27.83	26.01	26.28	14.12	12.85	13.53	27.49	23.92	23.51	15.45	14.87	13.76	25.24	25.28	26.38	15.61	15.82	14.54	30.42	28.84	27.31	17.16	13.7	15.02	26.7067	13.5	25.6333	15.3233	24.9733	14.6933	28.8567	15.2933
AT1G62280	4.38	9.7	8.21	10.4	17.27	19.03	6.45	8.54	8.41	10.84	15.68	11.25	12.57	8.94	13.36	19.95	11.47	12.12	6.25	5.8	7.73	10.89	11.66	11.54	7.43	15.5667	11.6233	14.5133	7.8	12.59	6.5933	11.3633
AT1G62380	301.14	353.79	361.12	807.7	842.08	686.63	347.62	328.62	335.93	682.38	707.98	663.46	298.29	314.09	286.08	561.86	674.46	774.05	276.27	270.45	298.44	330.33	321.98	363.99	338.683	778.803	299.487	670.123	337.39	684.607	281.72	338.767
AT1G62440	1.54	2.15	1.39	3.83	6.21	4.82	2.34	2.71	2.33	4.39	5.52	4.55	2.7	1.89	2.79	5.36	4.37	3.9	3.09	3.49	2.84	3.19	4.68	3.05	1.6933	4.9533	2.46	4.5433	2.46	4.82	3.14	3.64
AT1G62540	2.05	2.06	2.33	0.84	0.95	1.17	1.41	1.83	1.52	0.97	1.36	0.95	3.2	2.56	1.88	1.55	1.01	1.51	3.08	3.54	2.24	2.12	1.47	1.93	2.1467	0.9867	2.5467	1.3567	1.5867	1.0933	2.9533	1.84
AT1G62560	11.8	13.97	9.72	1.28	1.4	3.02	6.99	6.22	6.02	1.87	2	1.87	14.15	15.32	10.35	4.36	2.57	1.92	13.26	12.66	11.16	7.46	6.66	5.96	11.83	1.9	13.2733	2.95	6.41	1.9133	12.36	6.6933
AT1G62770	5.77	7.92	6.86	11.76	17.55	15.91	8.87	8.94	11.06	13.65	14.91	14.31	6.79	6.29	7.49	12.82	12.15	12.78	6.09	8.36	7.91	8.15	8.34	8.57	6.85	15.0733	6.8567	12.5833	9.6233	14.29	7.4533	8.3533
AT1G62780	148.39	160.85	154.54	82.13	68.73	87.06	159.38	131.35	126.63	105.15	94.57	93.94	131.64	133.21	116.35	97.34	94.99	87.05	147.77	144.11	159.69	93.38	85.29	93.58	154.593	79.3067	127.067	93.1267	139.12	97.8867	150.523	90.75
AT1G63710	1.93	1.4	1.13	0.19	0.29	0.5	1.8	1.01	1.11	0.48	0.55	0.9	2.31	1.84	1.71	0.92	0.38	0.47	1.29	2.1	1.7	1.17	0.98	1.19	1.4867	0.3267	1.9533	0.59	1.3067	0.6433	1.6967	1.1133
AT1G64640	26.77	24.79	26.36	66.07	73.79	82.5	24.77	26.94	26.81	61.43	67.48	61.11	25.08	24.46	25.81	68.35	66.96	67.33	26.85	22.28	23.36	39.11	40.38	40.56	25.9733	74.12	25.1167	67.5467	26.1733	63.34	24.1633	40.0167
AT1G64660	7.13	7.18	6.9	18.78	25.41	18.98	8.33	10.01	12.3	14.89	19.06	18.29	8.08	9.08	8.59	15.75	17.46	18.69	7.45	7.7	8.4	7.88	10.52	9.92	7.07	21.0567	8.5833	17.3	10.2133	17.4133	7.85	9.44
AT1G65310	9.37	13.11	14.85	33.38	39.83	35.46	8.53	10.59	8.75	39.09	47.88	33.76	7.9	9.06	9.76	36.74	34.25	42.88	11.21	14.44	13.28	15.55	18.26	19.7	12.4433	36.2233	8.9067	37.9567	9.29	40.2433	12.9767	17.8367
AT1G65450	4.71	4.06	3.19	0.33	0.36	0.64	2.92	2.94	3.54	1.14	1.97	2.16	5.32	4.85	3.31	2.69	1.3	0.8	3.79	3.67	4.62	2.8	2.16	2.47	3.9867	0.4433	4.4933	1.5967	3.1333	1.7567	4.0267	2.4767
AT1G65480	3.21	3.97	4.15	19.43	13	18.78	1.06	0.87	2.3	4.88	4.63	5.25	5.59	7.05	7.38	20.59	17.24	18.49	1.98	1.64	1.68	1.03	0.5	1.2	3.7767	17.07	6.6733	18.7733	1.41	4.92	1.7667	0.91
AT1G65570	1.66	1.78	1.88	3.27	4.92	2.97	2.29	3.68	3.25	3.84	4.23	2.92	1.41	1.12	3.25	0.63	0.85	0.58	5.11	4.15	6.24	5.57	8.26	5.63	1.7733	3.72	1.9267	0.6867	3.0733	3.6633	5.1667	6.4867
AT1G65860	7.35	7.65	5.66	0.93	1.06	1.83	3.1	2.23	3.17	0.71	0.9	0.54	7.25	7.5	5.94	2.07	1.26	1.44	6.69	7.72	5.74	4.79	3.45	3.35	6.8867	1.2733	6.8967	1.59	2.8333	0.7167	6.7167	3.8633
AT1G65970	11.73	14.76	15.88	21.79	44.47	32.36	5.55	6.99	10	6.59	12.71	9.9	11.25	9.12	7.25	19.21	14.46	13.81	15.17	11.78	23.85	28.5	32.67	44.46	14.1233	32.8733	9.2067	15.8267	7.5133	9.7333	16.9333	35.21
AT1G66180	48.96	52.91	57.28	103.56	145.78	102.61	81.73	101.5	104.79	90.64	117.47	97.2	83.15	73.63	81.48	101.71	106.87	118.47	53.46	61.05	60.91	75.45	91.97	83.13	53.05	117.317	79.42	109.017	96.0067	101.77	58.4733	83.5167
AT1G66950	0.42	0.37	0.38	0.08	0.1	0.29	0.31	0.4	0.57	0.28	0.24	0.26	0.63	0.83	1.36	0.58	0.49	0.24	0.45	0.41	0.33	0.3	0.17	0.13	0.39	0.1567	0.94	0.4367	0.4267	0.26	0.3967	0.2
AT1G67265	0.49	0.09	0.3	7.42	5.88	6.46	0.61	0	0.21	6.48	8.17	4.88	0.47	0.26	0.27	5.62	4.91	7.22	0.19	0	0.47	1.2	1.47	2.77	0.2933	6.5867	0.3333	5.9167	0.2733	6.51	0.22	1.8133
AT1G67820	4.37	3.28	3.06	1.5	1.41	2.41	2.57	3.16	3.35	2.64	1.68	1.8	3.75	2.76	3.14	1.98	1.69	1.55	3.31	3.41	2.87	2.34	2.91	2.8	3.57	1.7733	3.2167	1.74	3.0267	2.04	3.1967	2.6833
AT1G67900	15.46	15.19	16.06	38.76	34.62	32.48	16.27	15.43	15.26	31.34	30.97	27.58	20.02	20.7	18.72	33.53	37.12	42.46	12.01	11.96	13.95	14.75	15.14	16.7	15.57	35.2867	19.8133	37.7033	15.6533	29.9633	12.64	15.53
AT1G68600	9.28	10.74	7.88	4.86	3.82	4.52	5.87	5.51	3.98	5.39	5.01	5.64	9.02	8.32	7.31	6.65	5.4	5.51	7.73	8.03	7.69	5.28	3.31	3.59	9.3	4.4	8.2167	5.8533	5.12	5.3467	7.8167	4.06
AT1G68620	5.3	4.89	6.6	11.75	11.43	12.69	7.58	5.95	8.07	8.45	13.7	10.46	4.49	4.94	4.36	7.08	6.87	9.35	4.39	4.44	4.32	6.75	4.61	6.5	5.5967	11.9567	4.5967	7.7667	7.2	10.87	4.3833	5.9533
AT1G68725	3.48	3.22	3.79	1.24	1.27	1.37	2.76	1.82	3.77	2.47	4.09	3.46	1.9	3.32	4.04	2.49	0.94	0.64	3.2	5.49	3.1	2.21	2.66	2.38	3.4967	1.2933	3.0867	1.3567	2.7833	3.34	3.93	2.4167
AT1G69160	21.22	24.11	23.03	57.91	52.8	50.22	24.14	27.95	26.58	50.81	53.27	48.73	35.43	36.03	28.44	47.82	54.7	61.52	21.12	21.01	21.99	31.9	31.21	35.39	22.7867	53.6433	33.3	54.68	26.2233	50.9367	21.3733	32.8333
AT1G69200	50.36	37.59	42.43	20.41	19	21.75	39.77	37.81	36.68	22.33	20.79	23.58	41.93	40.92	42.59	24.06	24.14	22.87	50.14	53.49	43.12	29.99	29.77	27.44	43.46	20.3867	41.8133	23.69	38.0867	22.2333	48.9167	29.0667
AT1G69490	0.76	0.43	0.7	4.23	4.24	3.55	0.77	0.49	0.76	4.21	3.87	3.37	1.37	2.01	0.75	3.6	3.82	5.61	0.42	0.42	0.46	1.24	1.58	1.26	0.63	4.0067	1.3767	4.3433	0.6733	3.8167	0.4333	1.36
AT1G69570	2.18	2.92	2.65	13.53	15.2	12.08	4.25	3.13	4.44	11.84	11.39	10.91	4.14	3.55	3.12	10.92	13.77	15.94	1.09	2.06	1.44	6.43	5.48	7.96	2.5833	13.6033	3.6033	13.5433	3.94	11.38	1.53	6.6233
AT1G69572	2.95	1.74	1.81	8.11	7.11	7.73	1.46	3.11	0.53	5.95	7.83	5.53	3.68	3.38	2.85	5.96	9.14	9.12	3.88	1.47	2.89	6.17	5.99	3.99	2.1667	7.65	3.3033	8.0733	1.7	6.4367	2.7467	5.3833
AT1G69600	1.69	2.31	2.23	3.41	5.73	4.78	1.73	3.13	3.67	3.03	4.35	3.3	2.86	2.32	2.86	3.77	3.22	2.24	3.11	2.97	2.79	3.51	5.23	3.93	2.0767	4.64	2.68	3.0767	2.8433	3.56	2.9567	4.2233
AT1G70260	1.32	1.04	1.04	0.33	0.37	0.5	0.11	0.18	0.27	0.22	0.18	0.11	0.21	0.42	0.83	0.85	0.24	0.34	0.64	0.33	0.12	0.26	0.19	0.24	1.1333	0.4	0.4867	0.4767	0.1867	0.17	0.3633	0.23
AT1G70830	293.51	360.02	333.11	118.76	132.41	135.07	324.42	308.08	326.33	182.93	206.27	175.68	293.6	292.36	235.22	144.78	129.59	159.69	274.62	292.96	264.39	204.24	171.91	183.16	328.88	128.747	273.727	144.687	319.61	188.293	277.323	186.437
AT1G70890	106.01	113.22	100.39	39.4	41.2	51.92	92.83	85.8	80.82	55.63	64.84	55.36	82.77	80.26	65.11	62.12	47.07	51.15	89.86	91.9	92.16	73.11	59.31	65.22	106.54	44.1733	76.0467	53.4467	86.4833	58.61	91.3067	65.88
AT1G71030	15.43	20.72	17.72	68.74	70.12	53.75	24.77	25.09	29.19	52.41	58.66	54.77	35.56	40.13	31.56	46.53	53.42	74.51	12.56	12.18	14.23	33.16	32.79	31.38	17.9567	64.2033	35.75	58.1533	26.35	55.28	12.99	32.4433
AT1G71890	0.9	0.96	1.24	0.74	0.36	0.22	1.33	1.03	1.28	0.9	0.72	0.68	0.58	0.8	0.42	0.22	0.52	0.34	0.78	0.9	0.37	0.43	0.44	0.37	1.0333	0.44	0.6	0.36	1.2133	0.7667	0.6833	0.4133
AT1G72520	0.99	0.86	0.94	0.43	0.4	0.5	0.76	0.78	0.88	0.41	0.55	0.39	0.72	0.84	0.9	0.54	0.77	0.56	1.08	1.06	0.92	0.65	0.67	0.49	0.93	0.4433	0.82	0.6233	0.8067	0.45	1.02	0.6033
AT1G72660	1.17	1.44	1.18	5.18	2.93	2.05	0.67	1.39	2.84	2.09	2.29	4.56	1.17	1	1.48	4.57	2.24	2.66	2.28	1.37	2.35	2.61	1.78	2.35	1.2633	3.3867	1.2167	3.1567	1.6333	2.98	2	2.2467
AT1G73120	17.74	20.77	23.42	118.43	144.34	119.43	62.39	41.37	37.2	93.53	97.35	74.96	18.5	12.78	10.44	49.81	68.26	83.71	14.65	17.19	15.66	36.96	27.29	37.1	20.6433	127.4	13.9067	67.26	46.9867	88.6133	15.8333	33.7833
AT1G73325	1.13	1.13	0.97	0.18	0.15	0.18	0.18	0.19	0.23	0.12	0	0.06	0.27	0.19	0.57	0.61	0.39	0.27	1.89	1.82	1.13	0.4	0.37	0.53	1.0767	0.17	0.3433	0.4233	0.2	0.06	1.6133	0.4333
AT1G73480	2.13	3.01	2.17	6.51	7.9	7.42	3.06	2.9	3.24	5.85	6.15	5.56	2.94	3.07	2.73	6.97	6.2	7.82	2.96	2.73	3.43	4.92	4.63	5.76	2.4367	7.2767	2.9133	6.9967	3.0667	5.8533	3.04	5.1033
AT1G73600	120.48	121.28	103.94	43.62	35.82	56.77	42.25	39.9	35.71	32.83	30.16	29.58	62.14	61.81	61.65	60.91	44.82	41.79	76.95	83.38	71.41	46.4	34.5	33.58	115.233	45.4033	61.8667	49.1733	39.2867	30.8567	77.2467	38.16
AT1G73750	4.24	5.7	5.26	11.97	12.4	10.73	6.47	6.46	7.88	10	9.9	10.89	8.99	10.07	8.43	10.75	11.18	13.65	4.69	4.47	6.08	7.23	6.77	5.88	5.0667	11.7	9.1633	11.86	6.9367	10.2633	5.08	6.6267
AT1G73805	0.33	0.51	0.4	0.08	0.14	0.09	0.21	0.08	0.16	0.25	0.13	0.15	0.47	0.13	0.31	0.08	0.14	0.2	0.17	0.29	0.37	0.16	0.15	0.07	0.4133	0.1033	0.3033	0.14	0.15	0.1767	0.2767	0.1267
AT1G73830	13.03	11.73	17.19	37.57	29.41	26.19	12.87	12.35	10.36	27.63	30.03	25.62	12.33	15.07	12.58	22.55	25.49	32.67	10.92	10.94	14.11	14.86	12.51	17.41	13.9833	31.0567	13.3267	26.9033	11.86	27.76	11.99	14.9267
AT1G74090	38.39	40.23	33.7	13.12	13.06	20	29.88	28.86	30.55	13.99	17.15	15.02	39.77	34.74	37.13	24.77	17.44	11.39	38.25	40.82	36.63	25.29	24.03	22.08	37.44	15.3933	37.2133	17.8667	29.7633	15.3867	38.5667	23.8
AT1G74810	0.49	0.95	0.51	0.23	0.16	0.32	0.37	0.45	0.66	0.35	0.22	0.33	1.24	0.94	0.67	0.49	0.63	0.56	0.59	0.64	0.55	0.35	0.43	0.14	0.65	0.2367	0.95	0.56	0.4933	0.3	0.5933	0.3067
AT1G74890	1.54	1.31	1.73	0.18	0.06	0.09	1.24	0.98	1.31	0.42	0.46	0.27	1.35	1.44	1.52	0.54	0.25	0.4	0.66	0.96	0.85	0.43	0.51	0.76	1.5267	0.11	1.4367	0.3967	1.1767	0.3833	0.8233	0.5667
AT1G75295	2.28	3.82	4.15	9.03	6.19	7.34	4.54	5.73	6.95	5.05	5.27	6.57	5.26	5.18	6.84	7.44	8.63	8.11	5.26	4.9	5.51	7.15	8.33	8.56	3.4167	7.52	5.76	8.06	5.74	5.63	5.2233	8.0133
AT1G75450	1.53	1.49	2.28	7.99	8.58	7.83	1.31	1.33	1.7	7.91	7.01	6.47	1.76	1.45	2.34	8.51	10.29	10.74	1.97	1.27	1.18	2.37	2.5	1.96	1.7667	8.1333	1.85	9.8467	1.4467	7.13	1.4733	2.2767
AT1G75490	0.25	0.89	0.78	3.73	3.53	2.83	0.69	1.33	1.23	1.7	3.64	2.99	0.85	0.85	1.06	1.4	2.24	3.18	0.83	0.27	0.51	0.55	0.25	1	0.64	3.3633	0.92	2.2733	1.0833	2.7767	0.5367	0.6
AT1G76240	14.47	16.41	15.43	38.84	43.93	41.07	14.19	13.88	15.12	32.51	35.01	32.1	21.99	23.69	21.33	42.65	44.75	49.18	11.69	14.61	15.84	20.96	23.38	25.26	15.4367	41.28	22.3367	45.5267	14.3967	33.2067	14.0467	23.2
AT1G77200	1.53	2.51	2.5	4.2	4.7	5.43	2.16	2.75	2.44	4.96	5.66	4.76	2.48	1.9	3.36	4.64	5.22	4.06	2.33	2.22	2.24	4.03	3.79	4.55	2.18	4.7767	2.58	4.64	2.45	5.1267	2.2633	4.1233
AT1G78020	149.88	146.46	131.8	77.19	66.1	77.87	154.24	128.54	122.3	80.69	77.54	71.57	124.37	114.29	90.35	80.74	77.51	66.73	136.51	142.16	148.44	98.52	73.92	82.25	142.713	73.72	109.67	74.9933	135.027	76.6	142.37	84.8967
AT1G78370	194.19	200.94	155.84	43.38	30.25	61.99	122.1	108.44	112.06	48.96	54.42	54.72	219.97	212.77	154.26	67.91	48.08	40.96	203.9	228.79	178.47	125.51	86.67	86.71	183.657	45.2067	195.667	52.3167	114.2	52.7	203.72	99.63
AT1G78440	0.51	0.74	0.74	2.94	3.12	3.79	1.09	0.89	1.75	5.08	5.23	5.03	0.87	0.91	0.49	4.49	4.31	1.9	0.8	1.27	0.91	1.48	1.64	1.72	0.6633	3.2833	0.7567	3.5667	1.2433	5.1133	0.9933	1.6133
AT1G78860	3.29	3.57	4.12	0.91	1.08	1.72	2.45	2.3	3.02	1.53	1.54	1.46	2.19	2.34	3.06	1.89	1.75	0.98	2.99	3.02	2.14	1.68	1.63	0.84	3.66	1.2367	2.53	1.54	2.59	1.51	2.7167	1.3833
AT1G78970	3.02	5.35	5.12	9.97	11.37	12.18	4.29	4.04	4.63	12.34	15.34	12.41	5.16	4.35	5.54	11.95	11.25	14.46	2.64	2.91	2.16	4.35	3.89	4.32	4.4967	11.1733	5.0167	12.5533	4.32	13.3633	2.57	4.1867
AT1G79700	9.01	11.66	13.11	23.66	26.99	18.48	13.91	13.55	14.68	17.19	19.4	19.59	20.71	20.99	16.97	14.59	16.76	22.5	10.09	8.19	13.76	16.95	16.27	16.56	11.26	23.0433	19.5567	17.95	14.0467	18.7267	10.68	16.5933
AT1G79850	464	504.45	360.36	244.52	156.7	172.87	258.71	384.48	446.4	224.47	304.49	288.5	147.14	195.02	160.36	165.35	94.69	95.49	549.68	448.55	262.7	111.57	134.26	54.88	442.937	191.363	167.507	118.51	363.197	272.487	420.31	100.237
AT1G80130	0.88	1	1.47	4.39	3.84	5	1.04	0.84	0.78	4.45	5.29	4.5	1.4	1.46	1.24	9.11	8.35	6.93	0.46	0.55	0.38	2.46	2.47	2.17	1.1167	4.41	1.3667	8.13	0.8867	4.7467	0.4633	2.3667
AT1G80340	4.01	4.3	3.74	1.97	1.77	2.1	2.66	2.62	4.03	1.8	2.55	1.97	4.34	2.45	3.3	2.31	1.37	2.31	3.72	4.45	3.26	2.64	2.73	2.26	4.0167	1.9467	3.3633	1.9967	3.1033	2.1067	3.81	2.5433
AT1G80920	74.7	93.62	85.5	262.03	265.58	169.31	88.74	91.66	98.84	185.12	208.65	189.04	159.16	152.77	122.31	135.25	167.4	207.97	74.31	69.07	95.1	105.08	96.98	104.37	84.6067	232.307	144.747	170.207	93.08	194.27	79.4933	102.143
AT2G01390	1.43	1.09	0.83	0.52	0.49	0.04	0	0	0.27	0.09	0.39	1.13	0.88	0.94	0.36	0.44	0.25	0.47	0.4	0	2.11	0.55	0.66	0	1.1167	0.35	0.7267	0.3867	0.09	0.5367	0.8367	0.4033
AT2G01905	0	0.06	0.02	0.17	0.21	0.3	0.28	0.13	0.33	0	0.06	0.22	0.24	0.39	0.32	0.06	0	0.22	0.23	0.15	0.13	0.17	0.14	0.44	0.0267	0.2267	0.3167	0.0933	0.2467	0.0933	0.17	0.25
AT2G02010	3.02	2.16	2.52	0.97	0.87	1.24	1.72	2.9	3.08	1.33	1.31	1.34	1.56	2.4	2.69	1.37	1.82	1.83	2.2	3.31	2.1	1.88	2.34	1.53	2.5667	1.0267	2.2167	1.6733	2.5667	1.3267	2.5367	1.9167
AT2G02120	31.94	31.52	31.7	9.81	10.48	17.08	14.42	19.55	18.19	18.59	19.41	15.39	20.26	17.06	19.66	21	12.16	7.54	13.7	15.43	13.17	13.92	9.06	11.77	31.72	12.4567	18.9933	13.5667	17.3867	17.7967	14.1	11.5833
AT2G02740	35.45	28.46	28.71	10.7	10.66	13.49	32.78	29.56	29.42	17.08	14.58	14.35	27.69	29.64	23.98	15.95	15.94	13.19	28.97	32.22	27.36	17.61	17.34	15.76	30.8733	11.6167	27.1033	15.0267	30.5867	15.3367	29.5167	16.9033
AT2G04032	0.97	0.82	0.19	0.03	0	0.1	0.64	0.5	0.58	0.2	0.07	0.03	0.84	1.42	0.66	0.58	0.25	0.17	0.56	0.92	0.8	0.22	0.03	0.1	0.66	0.0433	0.9733	0.3333	0.5733	0.1	0.76	0.1167
AT2G04450	2.29	2.74	2.36	1.47	0.88	1.39	1.7	2.21	1.85	0.96	1.28	1.2	2.84	3.09	2.88	1.3	1.68	1.45	2.15	2.17	1.77	1.17	1.54	1.45	2.4633	1.2467	2.9367	1.4767	1.92	1.1467	2.03	1.3867
AT2G04530	23.14	24.01	22.62	12.09	10.08	12.11	22.83	22.19	22.67	13.16	11.68	13.55	20.58	23.27	21.85	13.75	14.06	10.88	23.22	22.59	18.94	13.42	13.7	13.87	23.2567	11.4267	21.9	12.8967	22.5633	12.7967	21.5833	13.6633
AT2G05520	1213.19	1101.51	1115.71	452.37	437.05	371.15	909.06	800.44	844.56	397.92	389.94	368.76	706.98	752.29	627.99	338.26	411.62	408.45	1138.57	1161.13	1039.85	618.2	665.18	630.38	1143.47	420.19	695.753	386.11	851.353	385.54	1113.18	637.92
AT2G08330	35.78	20.39	16.86	0	0	0	8.64	6.35	2.48	0	25.32	0	0	0	0	0	0	0	0	0	0	0	2.83	14.07	24.3433	0	0	0	5.8233	8.44	0	5.6333
AT2G08470	51.78	70.52	56.71	14.29	34.02	40.37	41.24	27.86	34.77	23.89	21.31	16.79	51.62	69.2	63.48	49.79	42.27	37.09	68.14	51.86	74	39.59	37.31	54.9	59.67	29.56	61.4333	43.05	34.6233	20.6633	64.6667	43.9333
AT2G08480	15.9	10.42	11.85	7.3	5.54	2.15	7.49	9.06	8.78	7.83	8.65	6.05	14.06	10.94	16.31	10.4	11.69	7.56	18.33	17.96	13.85	8.26	9.14	7.74	12.7233	4.9967	13.77	9.8833	8.4433	7.51	16.7133	8.38
AT2G08915	0	0.88	0	12.92	3.62	19.05	7.18	4.35	0	0	1.89	0	0	3.5	3.82	0.06	5.2	0	18.37	0	0	0.72	0	7.61	0.2933	11.8633	2.44	1.7533	3.8433	0.63	6.1233	2.7767
AT2G14247	3.77	2.91	3.39	0.79	0.28	1.94	1.86	0.72	0.39	1	1	0.44	4.47	2.51	1.12	0.56	0.24	0.2	3.3	2.78	3.29	2.68	1	1.14	3.3567	1.0033	2.7	0.3333	0.99	0.8133	3.1233	1.6067
AT2G14750	34.05	38.1	32.81	16.71	16.07	21.17	25.23	23.6	23.27	17.36	19.92	16	34.55	33.43	31.39	24.35	17.84	17	34.74	38.73	35.13	25.15	21.9	23.94	34.9867	17.9833	33.1233	19.73	24.0333	17.76	36.2	23.6633
AT2G14900	13.36	15.19	13.79	39.97	49.02	50.44	11.45	12.49	10.69	40.65	51.5	41.55	12.7	12.54	9.71	36.57	40.39	37.42	8.1	6.74	8.09	17.86	14.16	15.92	14.1133	46.4767	11.65	38.1267	11.5433	44.5667	7.6433	15.98
AT2G15880	2.2	2.44	2.89	10.11	16.97	9.87	14.61	20.5	17.64	20.45	26.65	23.79	3.09	4.73	5.8	5.87	11.81	14.26	4.42	3.7	6.04	9.63	10.91	12.24	2.51	12.3167	4.54	10.6467	17.5833	23.63	4.72	10.9267
AT2G15960	42.94	42.06	41.61	119.21	116.29	73.86	65.52	53.83	53.89	89.4	99.32	83.3	50.73	54.05	25.83	43.94	62	79.96	44.97	37.75	71.58	76.14	61.22	80.39	42.2033	103.12	43.5367	61.9667	57.7467	90.6733	51.4333	72.5833
AT2G16660	7.1	5.78	4.49	2.6	2.47	2.89	5.72	6.03	6.07	3.93	4.34	4.88	5.44	5.28	6.06	6.29	4.38	3.86	6.27	6.81	5.08	4.41	3.82	2.88	5.79	2.6533	5.5933	4.8433	5.94	4.3833	6.0533	3.7033
AT2G17430	0.92	1.9	1.36	2.23	3.92	2.93	0.8	0.76	0.56	0.82	0.75	0.57	1.78	1.66	1.68	2.07	2.1	2.86	2.1	2.09	2.5	2.56	3.05	3.79	1.3933	3.0267	1.7067	2.3433	0.7067	0.7133	2.23	3.1333
AT2G18010	0.7	0.37	0.82	4.32	5.21	4.39	0.61	1.28	0.52	5.73	7.18	4.71	0.2	0.37	0.19	2.31	4.14	3.84	0.87	0	0.26	0.39	0.79	1.35	0.63	4.64	0.2533	3.43	0.8033	5.8733	0.3767	0.8433
AT2G18050	3.87	7.33	5.45	12.75	18.59	15.25	9.85	5.98	6.66	6.31	11.3	9.18	7.64	9.37	6.98	9.61	11.18	13.72	9.61	10.44	14.53	17.31	22.27	28.83	5.55	15.53	7.9967	11.5033	7.4967	8.93	11.5267	22.8033
AT2G18210	2.71	2.72	3.81	1.19	1.44	1.8	2.13	2.03	3.49	1.61	1.89	2.65	2.43	1.77	2.64	1.99	1.48	1.81	2.23	2.99	1.79	2.37	2.13	2.17	3.08	1.4767	2.28	1.76	2.55	2.05	2.3367	2.2233
AT2G18260	1.34	1.34	1.12	2.7	3.27	2.42	2.55	2.16	2.41	2.96	4.24	2.11	2.2	2.18	2.1	2.65	2.74	2.52	1.56	1.44	1.72	2.25	2.3	2.71	1.2667	2.7967	2.16	2.6367	2.3733	3.1033	1.5733	2.42
AT2G18328	57.85	52.86	50.79	27.88	23.12	22.02	54.42	47.01	39.64	28.73	28.72	25.21	40.17	37.89	27.42	22.41	26.19	24.51	40.39	39.14	40.01	33.82	27.61	33.05	53.8333	24.34	35.16	24.37	47.0233	27.5533	39.8467	31.4933
AT2G18480	0.66	1.18	1.15	1.74	2.8	2.1	1.14	1.57	1.7	2.19	2.33	1.63	1.69	1.79	1.94	2.64	3.11	3.89	0.76	1.05	0.81	1.57	1.45	1.1	0.9967	2.2133	1.8067	3.2133	1.47	2.05	0.8733	1.3733
AT2G18790	21.02	23.15	22.25	57.12	58.52	54.32	21.3	22.56	23.62	56.47	52.06	53.34	24.52	23.7	25.92	58.84	61.96	63.65	22.48	24.08	22.84	55.42	54.56	52.27	22.14	56.6533	24.7133	61.4833	22.4933	53.9567	23.1333	54.0833
AT2G18969	2.81	2.15	3.75	13.74	16.09	16.98	4.08	2.06	4.02	19.02	13.96	14.81	2.28	1.55	2.98	10.22	12.28	13.37	1.8	1.66	2.54	3.44	4.15	3.1	2.9033	15.6033	2.27	11.9567	3.3867	15.93	2	3.5633
AT2G18970	0.21	0	0	1.08	0.42	1.21	0	0.16	0.38	0.81	0.37	0.96	0	0	0	0.56	0.47	0.52	0	0.33	0.23	0	0.25	0	0.07	0.9033	0	0.5167	0.18	0.7133	0.1867	0.0833
AT2G19660	1.11	1.03	1.36	2.59	3.17	3.54	0.94	0.9	1.53	2.61	3.52	2.5	1.26	1.09	1.51	2.82	3.1	3.12	0.51	1.2	0.89	1.32	1.71	1.39	1.1667	3.1	1.2867	3.0133	1.1233	2.8767	0.8667	1.4733
AT2G19870	30.55	23.38	27.24	13.74	12.97	13.95	27.7	26.91	26.65	16.97	15.17	17.28	21.61	22.6	24.95	15.37	17.11	15.9	28.5	30.24	26.2	17.36	17.31	15.89	27.0567	13.5533	23.0533	16.1267	27.0867	16.4733	28.3133	16.8533
AT2G20520	1.21	1.33	0.91	3.3	4.25	2.94	1.6	1.22	1.48	1.61	1.39	1.22	1.31	1.41	2.69	4.83	5.3	3.09	1.49	2.26	2.66	2.92	4.81	5.43	1.15	3.4967	1.8033	4.4067	1.4333	1.4067	2.1367	4.3867
AT2G20610	56.61	59.12	55.61	25.67	26.86	35.64	43.01	42.15	41.26	29.49	31.75	30.31	52.38	53.42	52.67	41.12	33.05	30.89	54.17	57.08	51.64	45.65	37.38	37.79	57.1133	29.39	52.8233	35.02	42.14	30.5167	54.2967	40.2733
AT2G20835	4.42	7.33	8.62	24.79	19.08	20	8.78	8.28	7.77	21.16	16.67	17.79	6.51	7.13	4.49	13.48	12.16	16.69	6.22	4.77	4.84	4.97	6.67	7.71	6.79	21.29	6.0433	14.11	8.2767	18.54	5.2767	6.45
AT2G20870	4.23	3.98	2.37	0.13	0.09	0.35	0.91	1.4	1.98	0.21	0.23	0	5.6	5.95	4.03	0.12	0.22	0.12	2.98	3.37	2.34	2.5	1.39	1.35	3.5267	0.19	5.1933	0.1533	1.43	0.1467	2.8967	1.7467
AT2G21200	0.94	1.54	0.53	2.42	3.72	2.08	0.82	0.92	0.86	1.99	2.32	2.1	1.45	1.11	0.72	1.6	3.3	3.03	0.64	1.09	0.69	1.24	0.58	0.96	1.0033	2.74	1.0933	2.6433	0.8667	2.1367	0.8067	0.9267
AT2G21650	7.64	6.11	3.87	0.15	0.38	0.31	3.73	3.44	5.36	1.1	0.69	1.13	5.74	3.9	4.9	1.1	0.83	0.2	5.44	5.72	5.38	2.93	1.78	1.13	5.8733	0.28	4.8467	0.71	4.1767	0.9733	5.5133	1.9467
AT2G21910	0.04	0.05	0	8.7	6.77	6.29	0.03	0.11	0.15	8.32	6.56	7.59	0.03	0.06	0.03	6.34	6.49	8.23	0	0	0	0	0	0	0.03	7.2533	0.04	7.02	0.0967	7.49	0	0
AT2G22330	53.16	51.82	57.7	18.65	21.87	26.89	38.74	38.16	42.54	21.88	26.92	25.97	48.74	50.39	46.05	26.65	18.81	19.88	54.37	55.4	48.4	37.62	33.22	35.16	54.2267	22.47	48.3933	21.78	39.8133	24.9233	52.7233	35.3333
AT2G22730	0.83	1.78	1.8	2.88	3.7	3.02	1.98	1.76	1.76	2.18	2.65	2.4	2.18	2.3	2.42	3.82	3.65	4.1	1.86	1.4	1.78	3.08	3.18	2.99	1.47	3.2	2.3	3.8567	1.8333	2.41	1.68	3.0833
AT2G22810	0.06	0.24	0.12	1.26	1.35	0.99	0.24	0.25	0.16	1.03	1.25	1.56	0.28	0.21	0.05	0.78	0.84	0.8	0.06	0.03	0.06	0.05	0.03	0.08	0.14	1.2	0.18	0.8067	0.2167	1.28	0.05	0.0533
AT2G22860	0.21	0	0.1	0.86	1.11	0.81	1.18	0.38	0.33	0.27	0.5	0.35	0.79	0.64	0.38	0.53	0.97	0.16	0.79	0.8	0.59	0.58	0.36	0.26	0.1033	0.9267	0.6033	0.5533	0.63	0.3733	0.7267	0.4
AT2G24762	16.35	18.42	17.55	7.62	6.37	8.87	14.2	12.47	15.67	11.94	10.92	10.78	12.87	12.55	11.38	10.36	10.14	12.38	14.44	13.17	10.93	11.23	8.41	9.58	17.44	7.62	12.2667	10.96	14.1133	11.2133	12.8467	9.74
AT2G25150	1.13	1.07	1.19	0.32	0.4	0.46	1.27	0.39	0.82	0.51	0.52	0.79	0.13	0.43	0.17	0.25	0.45	0.51	1.64	1.28	0.9	0.99	1.5	1.02	1.13	0.3933	0.2433	0.4033	0.8267	0.6067	1.2733	1.17
AT2G25590	3.07	6.26	4.97	9.86	10.98	10.3	6.28	4.8	4.83	5.8	6.27	5.7	8.97	8.71	9.56	9.94	9.06	12.06	7.27	6.82	8.78	10.79	11.37	11.36	4.7667	10.38	9.08	10.3533	5.3033	5.9233	7.6233	11.1733
AT2G26400	1.65	1.68	1.31	0.18	0	0.4	0.18	0.38	0.44	0.42	0.22	0	1.14	0.53	1.05	0.13	0.45	0.16	0.64	1	0.52	0.33	0.45	0.45	1.5467	0.1933	0.9067	0.2467	0.3333	0.2133	0.72	0.41
AT2G26710	5.13	4.96	5.02	10.62	11.63	11.23	5.87	5.19	6.26	10.22	10.86	10.76	5.83	5.02	5.22	9	9.63	9.45	5.68	5.05	6.05	6.5	6.37	7.36	5.0367	11.16	5.3567	9.36	5.7733	10.6133	5.5933	6.7433
AT2G27389	2	1.71	3.26	0.78	0.65	0.84	1.59	1.48	2.57	0.34	2.03	1.62	1.11	0.78	1.08	1.99	1.25	0.53	0.68	1.55	1.02	1.18	2.21	2.46	2.3233	0.7567	0.99	1.2567	1.88	1.33	1.0833	1.95
AT2G28000	468.3	399.05	410.92	197.18	181.23	219.48	386.23	385.92	360.6	261.68	240.49	266.1	339.81	359.19	355.02	245.36	235.41	218.43	420.34	450.76	386.43	253.63	260.42	251.33	426.09	199.297	351.34	233.067	377.583	256.09	419.177	255.127
AT2G28050	1.45	0.27	0.81	3.4	2.79	4.6	2.59	2.56	1.6	2.04	3.67	3.72	2.02	2.32	2.45	3.87	2.75	4.5	2.02	1.79	2.78	4.31	3.34	3.11	0.8433	3.5967	2.2633	3.7067	2.25	3.1433	2.1967	3.5867
AT2G28210	1.08	1.49	0.73	0.29	0.26	0.41	0.88	0.8	0.65	0.4	0.3	0.32	1.75	2.51	1.16	0.62	0.23	0.07	1.35	1.94	1.2	0.47	0.71	0.51	1.1	0.32	1.8067	0.3067	0.7767	0.34	1.4967	0.5633
AT2G28570	1.81	3.17	4.3	6.41	9.35	6	3.22	5.28	3.42	3.01	5.11	2.82	4.02	2.71	3.76	5.43	3.5	5.6	3.42	3.53	4.86	5.02	4.09	7.49	3.0933	7.2533	3.4967	4.8433	3.9733	3.6467	3.9367	5.5333
AT2G29130	0.75	0.86	0.94	0.34	0.25	0.58	0.48	0.47	0.9	0.63	0.51	0.63	0.5	0.39	0.35	0.7	0.32	0.6	0.52	0.35	0.18	0.51	0.97	0.74	0.85	0.39	0.4133	0.54	0.6167	0.59	0.35	0.74
AT2G29170	4.74	5.04	5.15	10.76	10.79	12.51	9.63	7.51	5.21	11.36	11.78	7.29	6.38	6.05	4.62	6.82	6.68	8.14	4.46	4.91	5.68	5.4	4.75	8.48	4.9767	11.3533	5.6833	7.2133	7.45	10.1433	5.0167	6.21
AT2G29300	2.13	4.16	2.93	6.8	6.44	6.11	6.43	7.84	5.93	7.99	10.48	9.02	5.71	6.34	8.22	8.18	6.84	7.31	3.52	3.71	3.87	4.59	4.98	6.98	3.0733	6.45	6.7567	7.4433	6.7333	9.1633	3.7	5.5167
AT2G30010	57.21	65.55	61.08	32.33	29.27	31.01	63.32	56.65	57.52	35.61	36.98	35.92	61.85	61.8	55.67	32.74	38.14	42.08	55.53	51.34	57.68	47.11	48.68	50.29	61.28	30.87	59.7733	37.6533	59.1633	36.17	54.85	48.6933
AT2G30540	3.86	5.15	4.68	0.05	0.81	0.49	4.84	5.93	4.74	1.99	1.52	1.02	6.14	6.25	4.83	0.59	1.41	0.57	4.24	5.19	4.05	3.05	1.87	1.86	4.5633	0.45	5.74	0.8567	5.17	1.51	4.4933	2.26
AT2G30600	26.4	38.18	36.43	71.5	81.27	58.27	57.56	61.16	57.86	61.26	63.06	59.39	54.54	55.1	59.16	44.89	54.33	72.68	38.72	36.49	52.15	67.03	62.51	67.5	33.67	70.3467	56.2667	57.3	58.86	61.2367	42.4533	65.68
AT2G30615	0.29	0.63	0.29	1.56	1.01	1.96	0.97	1.2	0.69	1.53	1.15	0.73	0.98	1.15	1.01	0.87	1.23	1.49	0.75	0.52	1.16	2	1.38	1.65	0.4033	1.51	1.0467	1.1967	0.9533	1.1367	0.81	1.6767
AT2G30750	3.11	0.86	5.41	0.27	0.11	0.15	0.12	0	0.19	0.19	8.49	0.88	0.03	0.13	0.1	0.08	0	0.03	0.21	0.51	0.17	0.06	0.06	3.1	3.1267	0.1767	0.0867	0.0367	0.1033	3.1867	0.2967	1.0733
AT2G30860	821.97	826.19	773.94	310.02	306.54	453.61	603.76	565.2	610.61	353.71	413.28	407.34	712.24	676.35	655.42	514.12	368.11	320.74	845.31	845.62	674.6	573.47	483.84	471.55	807.367	356.723	681.337	400.99	593.19	391.443	788.51	509.62
AT2G31160	5.62	4.17	5.78	1.76	1.8	2.64	3.29	2.85	3.93	2.95	2.55	2.79	4.55	5.58	3.13	2.25	1.65	2.16	4.27	4.3	3.84	2.77	2.31	2.67	5.19	2.0667	4.42	2.02	3.3567	2.7633	4.1367	2.5833
AT2G32150	17.46	23.06	23.79	54.4	65.27	48.82	27.82	27.9	33	41.86	47.66	43.89	35.14	35.76	33.56	37.26	39.04	44.76	22.36	23.13	26.28	36.11	38.05	39.75	21.4367	56.1633	34.82	40.3533	29.5733	44.47	23.9233	37.97
AT2G33380	0.42	0.29	0.29	2.74	2.27	1.86	0.29	0.36	0.71	2.03	2.46	2.75	0.99	0.96	0.69	4.42	3.28	2.42	1.02	0.58	0.36	1.24	1.2	0.74	0.3333	2.29	0.88	3.3733	0.4533	2.4133	0.6533	1.06
AT2G33810	0.92	0.86	1.12	2.21	2.69	1.69	0.69	1.03	0.33	1.62	1.68	1.01	1.42	2.37	1.81	1.13	2.2	3.07	0.75	0.58	1.6	1.75	1.42	2.14	0.9667	2.1967	1.8667	2.1333	0.6833	1.4367	0.9767	1.77
AT2G33830	200.2	238.88	217.55	405.21	584.57	398.88	240.01	242.93	262.97	218.83	272.61	227.03	194.44	202.9	164.44	181.51	229.98	287.02	266.52	209.52	315.58	307.8	295.28	334.66	218.877	462.887	187.26	232.837	248.637	239.49	263.873	312.58
AT2G33850	67.64	77.56	57.8	31.76	27.28	42.94	57.13	50.09	59.7	52.4	60.83	57.53	75.68	80.53	60.44	59.68	47.74	43.11	69.03	76.95	61.85	58.95	49.81	56.79	67.6667	33.9933	72.2167	50.1767	55.64	56.92	69.2767	55.1833
AT2G34420	5370.16	5779.41	5522.9	12044	12508.4	10503.4	6087.93	6935.42	7485.36	11961.5	11162	11729	8169.01	8174.06	7466.55	8697.32	10007.9	11696.6	4681.53	4405.86	4779.79	10334.6	10697.1	10308.1	5557.49	11685.2	7936.54	10133.9	6836.24	11617.5	4622.39	10446.6
AT2G34490	12.13	12.84	15.06	5.57	4.71	7.02	9.85	9.62	9.98	4.08	5.2	5.87	11.66	11.19	11.33	7.1	6.43	8.07	13.71	14.58	12.07	9.91	8.74	9.96	13.3433	5.7667	11.3933	7.2	9.8167	5.05	13.4533	9.5367
AT2G34810	8.36	8.58	7.53	3.32	3.22	4.11	8.05	5.85	6.81	3.91	3.76	3.91	6.69	7.18	7.68	3.5	3.51	3.92	13.96	14.9	13.67	7.85	8.43	7.69	8.1567	3.55	7.1833	3.6433	6.9033	3.86	14.1767	7.99
AT2G34930	1.98	1.91	1.86	4.75	3.85	4.15	2.03	2.29	2.48	3	3.85	2.95	2.62	2.62	2.69	3.21	3.87	4.08	2.34	1.86	2.38	3.17	3.66	2.89	1.9167	4.25	2.6433	3.72	2.2667	3.2667	2.1933	3.24
AT2G36870	28.59	28.2	23.35	14.24	10.75	15.69	23.59	23.74	30.98	19.94	21.88	17.74	26.72	26.75	26.68	19.34	20.83	17.02	19.17	20.23	17.21	14.46	13.86	13.93	26.7133	13.56	26.7167	19.0633	26.1033	19.8533	18.87	14.0833
AT2G37030	0.78	1.3	2.22	8.98	8.28	6.67	2.72	2.24	2.83	8.33	7.54	9.15	1.76	1.28	1.76	4.81	6.18	10.03	1.3	1.22	1.2	1.41	2.71	1.65	1.4333	7.9767	1.6	7.0067	2.5967	8.34	1.24	1.9233
AT2G38240	0.07	1.58	0.03	0.09	0.04	0.09	0	0.03	0.04	0.03	0.03	0	0.13	0.03	0.03	0	0.06	0	0	0.64	0.06	0	0	0	0.56	0.0733	0.0633	0.02	0.0233	0.02	0.2333	0
AT2G38600	3.47	3.07	2.79	0.8	1.83	2.15	0.95	1.75	1.22	0.75	1.54	0.97	2.81	2.96	2.87	2.19	1.82	1.23	2.33	2.23	2.33	2.09	1.39	1.5	3.11	1.5933	2.88	1.7467	1.3067	1.0867	2.2967	1.66
AT2G38860	21.12	20.36	20.79	9.14	10.3	13.66	15.03	15.72	17.83	11.91	16.82	13.15	15.82	17.87	20.28	19.05	13.27	11.45	17.04	21	14.08	14.96	15.44	14.87	20.7567	11.0333	17.99	14.59	16.1933	13.96	17.3733	15.09
AT2G38995	2.09	2.19	1.56	0.6	0.52	1.36	2.24	1.4	2.2	1.3	2.13	2.41	3.37	3.46	2.6	2.43	1.37	1.06	1.81	2.04	1.72	1.83	1.45	1.72	1.9467	0.8267	3.1433	1.62	1.9467	1.9467	1.8567	1.6667
AT2G39310	111.26	139.62	132.74	37.14	38.61	48.84	126.78	112.25	128.74	59.92	65.59	69.49	103.06	102.54	96.07	49.44	43.1	53.73	116.6	113.38	100.61	84.65	78.96	84.16	127.873	41.53	100.557	48.7567	122.59	65	110.197	82.59
AT2G39450	40.54	44.13	49.69	88.85	106.45	88.13	53.9	52.1	57.6	71.57	84.8	70.28	61.79	57.13	57.64	81.34	87.47	95.27	41.72	42.47	44.37	60.63	65.08	67.2	44.7867	94.4767	58.8533	88.0267	54.5333	75.55	42.8533	64.3033
AT2G39510	1.61	0.97	1.14	0.14	0.07	0.26	0.52	0.12	0.43	0.12	0.22	0.67	1.47	1.1	1.16	0.72	0.4	0.33	0.67	0.76	0.25	0.27	0.66	0.36	1.24	0.1567	1.2433	0.4833	0.3567	0.3367	0.56	0.43
AT2G39570	68.05	76.08	75.57	200.62	219.58	143.05	112.76	106.06	99.75	150.09	143.49	129.19	103.09	91.12	91.53	86.63	129.49	161.29	76.92	74	114.04	141.71	150.1	164.99	73.2333	187.75	95.2467	125.803	106.19	140.923	88.32	152.267
AT2G39855	0	0.19	0.11	1.16	1.23	0.46	0.14	0.12	0.35	0.78	0.79	0.81	0.29	0.1	0.63	0.47	0.92	1.5	0.21	0.1	0.05	0.35	0	0.14	0.1	0.95	0.34	0.9633	0.2033	0.7933	0.12	0.1633
AT2G39980	2.63	1.8	2.03	14.25	12.83	10.45	2.78	2.46	2.72	7.85	9.7	10.4	2.56	2.2	2.66	9.84	13.25	14.37	2.55	2.51	2.2	2.73	2.79	2.58	2.1533	12.51	2.4733	12.4867	2.6533	9.3167	2.42	2.7
AT2G40000	12.98	16.41	17.24	35.19	42.28	28.85	17.63	18.55	19.19	21.99	26.68	22.46	16.87	16.89	17.73	20.51	24.57	27.39	11.7	11.49	13.2	14.38	15.71	16.82	15.5433	35.44	17.1633	24.1567	18.4567	23.71	12.13	15.6367
AT2G40340	1.31	0.98	0.84	2.57	3.29	2.19	1.55	1.52	1.32	4.33	4.1	3.67	0.74	1.02	1.07	2.21	2.62	1.93	0.62	1.29	1.51	2.24	3.14	2.77	1.0433	2.6833	0.9433	2.2533	1.4633	4.0333	1.14	2.7167
AT2G40435	1.39	0.83	1.46	0.15	0.13	0.53	1.71	0.93	1.58	0.72	1.28	0.7	2.02	0.74	1.35	1.09	0.92	0.4	1.53	1.07	1.16	0.95	0.96	0.48	1.2267	0.27	1.37	0.8033	1.4067	0.9	1.2533	0.7967
AT2G40610	27.11	45.17	37.79	74.72	77.63	83.75	38.18	39.43	38.52	90.4	100.61	94.83	48	45.13	46.87	74.01	67.97	82.12	27.31	26.19	33.47	52.91	44.83	52.22	36.69	78.7	46.6667	74.7	38.71	95.28	28.99	49.9867
AT2G40670	3.37	2.17	2.02	1.81	0.69	0.92	2.53	2.06	3.25	1.73	1.59	1.68	2.57	2.68	2.43	1.69	2.07	1.71	1.77	2.54	2.56	1.66	1.18	1.02	2.52	1.14	2.56	1.8233	2.6133	1.6667	2.29	1.2867
AT2G41070	0.74	0.69	1	2.71	2.05	3.46	2.77	1.83	1.78	1.64	2.51	2.62	2.59	1.9	1.36	2.55	1.98	2.72	2.01	1.52	2.39	2.22	3.05	1.96	0.81	2.74	1.95	2.4167	2.1267	2.2567	1.9733	2.41
AT2G41178	13.25	9.79	10.68	4.79	5.19	2.26	12.55	12.53	7.58	11.41	7.41	6.61	8.87	5.5	4.59	6.41	10.87	6.86	11.38	12.85	6.78	8.21	5.14	11.99	11.24	4.08	6.32	8.0467	10.8867	8.4767	10.3367	8.4467
AT2G41240	3.57	4.05	4.85	0.66	0.84	2.27	2.49	2.64	1.23	1.49	1.17	1.58	3.35	0.98	0.87	1.82	1.91	1.36	2.02	2.78	1.92	0.91	0.51	0.57	4.1567	1.2567	1.7333	1.6967	2.12	1.4133	2.24	0.6633
AT2G41750	0	0	0.14	0.78	0.51	1.37	0	0.42	0	0.21	0.53	0.34	0	0	0.09	0.6	1.35	0.52	0	0.1	0.21	0.92	0.12	1.19	0.0467	0.8867	0.03	0.8233	0.14	0.36	0.1033	0.7433
AT2G42060	3.23	2.56	4.23	0.9	1.66	1.99	2.61	2.07	2.3	1.83	2.63	1.77	2.12	1.69	1.11	3.25	1.3	1.34	2.37	3.48	2.37	3.19	3.5	3.02	3.34	1.5167	1.64	1.9633	2.3267	2.0767	2.74	3.2367
AT2G42530	1.5	0.46	0.7	3.57	2.4	5.7	1.09	0.73	0.93	1.2	1.87	1.15	1.57	1.15	1.2	7.11	3.02	3.33	2.19	2.39	1.87	1.19	0.56	1.04	0.8867	3.89	1.3067	4.4867	0.9167	1.4067	2.15	0.93
AT2G42540	0.52	0.83	0.79	6.26	2.84	9.01	1.14	0.22	0.88	2.57	1.62	0.96	1.64	1.76	0.4	16	3.52	4.3	1.15	1.02	0.85	0.9	0.89	0.62	0.7133	6.0367	1.2667	7.94	0.7467	1.7167	1.0067	0.8033
AT2G42870	4.62	4.43	4.48	16.17	16.07	12.62	4.92	6.15	6.41	13.18	12.81	13.27	6.12	5.19	3.82	9.03	10.9	12.72	4.68	3.67	5.02	7.57	5.89	6.54	4.51	14.9533	5.0433	10.8833	5.8267	13.0867	4.4567	6.6667
AT2G43000	1.23	0.33	2.66	0.14	0.36	0.24	0.53	0.46	0.54	0.49	2.03	0.94	0.63	0.49	0.05	0.4	0.46	0.25	0.37	0.48	0.1	0.13	0.39	0.7	1.4067	0.2467	0.39	0.37	0.51	1.1533	0.3167	0.4067
AT2G43010	7.46	7.21	6.68	23.76	22.14	26.5	5.93	7.42	7.85	28.38	26.87	25.71	8.49	10.9	7.52	26.29	25.9	32.77	1.64	2.34	2.3	7.93	8.05	7.67	7.1167	24.1333	8.97	28.32	7.0667	26.9867	2.0933	7.8833
AT2G43060	6.38	8.03	5.94	12.78	15.71	15.81	6.93	7.04	8.04	10.57	13.38	11.34	10.83	9.15	8.51	15.87	16.7	16.03	5.38	6.62	6.02	8.83	9.96	10.62	6.7833	14.7667	9.4967	16.2	7.3367	11.7633	6.0067	9.8033
AT2G43100	70.36	77.7	52.58	14.64	12.13	27.38	50.15	53.17	49.58	15.89	20.87	20.29	82.58	82.53	68.73	38.16	19.66	14.86	88.19	96.41	74.61	53.65	38.45	35.94	66.88	18.05	77.9467	24.2267	50.9667	19.0167	86.4033	42.68
AT2G43550	138.09	143.47	121.5	60.22	51.46	76.54	122.54	93.16	113.17	72.49	67.82	76.47	94.99	107.85	84.54	74.28	56.44	73.47	158.67	143.21	132.13	105.64	75.6	110.76	134.353	62.74	95.7933	68.0633	109.623	72.26	144.67	97.3333
AT2G44080	4.39	4.92	5.82	16.82	16.91	14.51	6.72	7.09	4.81	12.26	14.94	14.88	5.32	7.14	5.63	11.1	14.26	16.86	5.59	5.37	5.92	4.85	6.88	6.1	5.0433	16.08	6.03	14.0733	6.2067	14.0267	5.6267	5.9433
AT2G44230	17.91	20.47	19.54	8.67	9.92	10.62	16.7	17.89	16.39	12.31	12.17	9.96	19.48	18.62	19.2	10.97	9.16	8.71	17.19	19.08	19.4	13.94	12.77	15.78	19.3067	9.7367	19.1	9.6133	16.9933	11.48	18.5567	14.1633
AT2G46270	5.28	7.12	6.44	15.43	16.37	14.38	5.96	6.33	5.74	11.74	12.21	11.64	8.84	8.74	8.88	16.28	15.79	15.59	7.75	6.56	6.86	12.63	12.27	11.91	6.28	15.3933	8.82	15.8867	6.01	11.8633	7.0567	12.27
AT2G46530	5.26	7.89	8.75	17.63	14.72	14.42	8.65	8.92	8.5	16.61	14.82	15.89	9.44	10.24	10.05	17.28	19.13	19.24	9.23	9.3	10.63	14.32	12.86	14.46	7.3	15.59	9.91	18.55	8.69	15.7733	9.72	13.88
AT2G46650	35.86	34.89	31.99	7.44	8.86	13.36	18.68	20.51	23.03	9.14	9.99	9.43	33.86	33.32	32.95	17.81	12.36	9.64	37.41	41.41	32.69	22.93	18.77	17.33	34.2467	9.8867	33.3767	13.27	20.74	9.52	37.17	19.6767
AT2G46790	3.45	5.01	3.37	13.14	13.49	12.44	6.54	6.85	7.53	11.43	9.41	9.52	7.87	6.82	8.14	11.83	12.25	13.91	3.51	3.55	5.45	10.14	9.68	11.06	3.9433	13.0233	7.61	12.6633	6.9733	10.12	4.17	10.2933
AT2G46970	0.4	0.66	0.44	28.12	27.87	28.7	0.58	0.48	0.35	32.17	35.06	34.48	0.71	0.57	0.89	30.79	31.21	33.53	0.36	0.44	0.46	28.71	29.56	28.7	0.5	28.23	0.7233	31.8433	0.47	33.9033	0.42	28.99
AT2G47780	1.05	0.46	0.26	2.8	1.68	3.68	0.46	0.18	0.35	3.5	3.09	3.1	0.74	0.63	0.76	3.5	2.55	4.2	0.31	0.19	0.18	0.95	0.34	0.88	0.59	2.72	0.71	3.4167	0.33	3.23	0.2267	0.7233
AT2G47880	17.83	18.13	15.47	5.75	5.21	5.83	15.9	19.71	16.84	15.69	12.43	13.56	23.76	21.69	23.36	9.44	10.86	9.36	18.42	17.79	13.94	11.05	7.47	6.6	17.1433	5.5967	22.9367	9.8867	17.4833	13.8933	16.7167	8.3733
AT2G48080	4.49	4.39	4.45	1.7	2.19	2.74	1.65	1.81	1.99	1.45	1.76	1.36	3.91	3.11	3.48	3.98	2.34	1.8	3.9	3.85	3.54	3.66	3.33	2.58	4.4433	2.21	3.5	2.7067	1.8167	1.5233	3.7633	3.19
AT3G01175	0.72	0.68	0.68	1.55	2.16	1.47	1.06	1.62	1.25	1.07	1.69	0.78	0.65	0.91	0.75	0.95	1.14	1.18	1.01	1.06	1.12	1.11	1.17	2.05	0.6933	1.7267	0.77	1.09	1.31	1.18	1.0633	1.4433
AT3G01485	53.26	67.28	72.45	40.66	18.58	22.41	57.3	27.17	62.59	46.95	47.2	34.55	31	67.97	31.36	19.32	65.2	39.22	51.19	92.99	88.05	34.39	50.43	42.34	64.33	27.2167	43.4433	41.2467	49.02	42.9	77.41	42.3867
AT3G01550	20.26	23.34	22.96	12.36	6.83	13.21	19.73	15.31	12.51	11.4	10.05	9.77	16.32	18.21	12.62	13	12.2	13.88	14.53	13.95	15.29	15.83	8.84	11.59	22.1867	10.8	15.7167	13.0267	15.85	10.4067	14.59	12.0867
AT3G02020	10.07	11.92	8.53	1.36	2.4	3.63	5.13	5.31	5.43	1.79	1.83	1.86	15.47	14.41	13.21	7.19	3.07	2.62	11.69	13.2	10.96	7.23	5.24	4.16	10.1733	2.4633	14.3633	4.2933	5.29	1.8267	11.95	5.5433
AT3G02500	2.21	2.2	2.22	0.92	0.25	0.52	2.83	2.02	2.17	0.8	1.26	1.07	4.32	3.85	2.88	1.17	0.91	1.06	3.34	2.77	2.34	2.21	1.96	1.61	2.21	0.5633	3.6833	1.0467	2.34	1.0433	2.8167	1.9267
AT3G03190	9.72	8.53	8.51	1.21	1.41	3.01	6.53	6.61	5.56	2.32	2.4	1.5	11.61	11.38	7.78	5.47	3.58	1.35	11.7	12.24	9.46	7.46	4.93	5.36	8.92	1.8767	10.2567	3.4667	6.2333	2.0733	11.1333	5.9167
AT3G03815	0.48	1.93	1.54	2.97	5.73	2.5	2.45	1.61	1.37	2.84	3.08	3.59	1.05	4.47	1.9	3.53	2.92	3.73	2.97	2.14	2.26	2.45	4.85	1.92	1.3167	3.7333	2.4733	3.3933	1.81	3.17	2.4567	3.0733
AT3G03820	1.17	1.94	2.23	4.96	4.58	6.88	2.7	2.93	2.43	6.91	7.43	5.59	1.35	1.98	1.74	5.33	7.01	6.77	1.44	0.88	0.71	1.95	0.94	2.26	1.78	5.4733	1.69	6.37	2.6867	6.6433	1.01	1.7167
AT3G03830	1.57	0.87	0.6	3.61	3.95	5.61	1.07	0.9	0.13	4.85	4.13	5.05	0.23	0.54	0.89	2.93	4.78	4.62	0.81	0.94	0.35	0.2	0.63	0.62	1.0133	4.39	0.5533	4.11	0.7	4.6767	0.7	0.4833
AT3G03840	2.38	2.44	1.93	7.37	6.55	5.75	2.47	2.12	1.33	6.31	8.63	5.69	3.19	2.48	2.16	6.6	7.17	5.62	1.95	1.7	2.26	1.99	1.69	2.61	2.25	6.5567	2.61	6.4633	1.9733	6.8767	1.97	2.0967
AT3G04210	7.2	7.4	7.52	3.93	3.66	3.5	7.41	6.48	6.37	6.03	5.95	4.28	9.5	8.09	7.58	4.14	4.16	4.51	5.47	5.87	6.01	6.2	5.35	5.52	7.3733	3.6967	8.39	4.27	6.7533	5.42	5.7833	5.69
AT3G04440	0.39	0.67	0.39	0.06	0.07	0	0.23	0	0.98	0	0.51	0	0.44	0.7	0	0.5	0.5	0.47	0.27	0.25	0.06	0	0.77	0	0.4833	0.0433	0.38	0.49	0.4033	0.17	0.1933	0.2567
AT3G04443	0.64	0.42	0.43	1.61	1.4	2.13	0.87	1.57	0.58	0.95	0.65	1.65	1.46	1.26	1.99	0.96	1.64	1.27	1.08	0.77	1.43	1.36	1.93	2.04	0.4967	1.7133	1.57	1.29	1.0067	1.0833	1.0933	1.7767
AT3G04650	27.96	26.5	23.45	13.57	11.3	14.86	24.16	24.56	25.73	16.38	15.47	14.1	21.9	23.43	23.92	16.95	15.2	14.93	27.65	29.58	28.08	16.9	16.83	15.57	25.97	13.2433	23.0833	15.6933	24.8167	15.3167	28.4367	16.4333
AT3G05150	1.53	2.46	2.23	4.23	5.85	5.2	1.25	2.44	1.98	3.39	4.15	2.82	2.45	2.82	2.86	4.94	5.2	3.44	2.76	2.3	3.42	3.01	3.16	3.46	2.0733	5.0933	2.71	4.5267	1.89	3.4533	2.8267	3.21
AT3G06020	3.6	3.91	4.54	1.22	1.64	1.69	3.4	4.46	4.09	1.67	2.64	1.81	4.73	4.88	5.88	3.15	1.86	1.51	3.62	3.72	3.11	2.21	2.59	2.15	4.0167	1.5167	5.1633	2.1733	3.9833	2.04	3.4833	2.3167
AT3G07430	101.2	88.97	96.38	44.84	48.22	51.25	87.31	91.68	96.36	54.25	53.62	56.86	89.68	91.5	93.8	61.58	62.71	60.28	103.63	116.2	93.52	66	67.79	64.26	95.5167	48.1033	91.66	61.5233	91.7833	54.91	104.45	66.0167
AT3G08570	1.42	1.6	1.34	3.37	3.41	2.6	1.72	1.69	1.36	2.78	3.19	2.85	1.62	1.86	1.96	2.79	3.08	3.24	1.6	2	1.82	2.78	2.89	2.64	1.4533	3.1267	1.8133	3.0367	1.59	2.94	1.8067	2.77
AT3G08660	0.63	0.97	0.95	1.9	2.07	1.6	1.04	1.06	0.85	1.9	1.77	1.65	0.89	0.74	1.11	1.63	1.57	2.15	0.34	0.58	0.63	1.05	0.92	1.34	0.85	1.8567	0.9133	1.7833	0.9833	1.7733	0.5167	1.1033
AT3G08770	71.44	68.19	61.13	31.12	25.37	38.08	50.65	53.67	56.99	42.99	41.35	41.5	58.25	67.53	62.18	40.5	35.96	27.79	58.02	56.49	45.84	35.82	33.15	41.32	66.92	31.5233	62.6533	34.75	53.77	41.9467	53.45	36.7633
AT3G08980	3.71	4.1	2.65	2.09	1.2	1.46	5.23	3.7	1.26	2.63	0.92	3.1	3.4	3.59	2.28	2.68	2.35	0.73	3.31	3.46	3.94	2.98	3.67	1.34	3.4867	1.5833	3.09	1.92	3.3967	2.2167	3.57	2.6633
AT3G09450	0.75	1.06	0.91	3.75	3.51	3.09	1.25	1.55	1	1.64	1.73	1.98	1.63	2.34	1.8	2.12	2.62	4.34	0.5	0.49	0.3	0.82	0.59	0.72	0.9067	3.45	1.9233	3.0267	1.2667	1.7833	0.43	0.71
AT3G10527	5.81	1.39	5.35	17.43	15.61	6.85	9.32	8.74	6.9	4.57	0	11.96	9.61	5.72	5.64	0.04	4.79	6.89	16.3	0	5.64	11.06	11.02	13.47	4.1833	13.2967	6.99	3.9067	8.32	5.51	7.3133	11.85
AT3G10570	6.49	5.92	3.85	2.54	2.34	3.1	4.6	4.12	5.35	3.85	3.94	4.53	5.99	6.48	5.5	3.36	3.38	2.95	5.5	5.43	5.39	3.99	3.57	3.62	5.42	2.66	5.99	3.23	4.69	4.1067	5.44	3.7267
AT3G10720	15.88	16.36	18.33	35.29	41.62	34.59	18.4	20.82	20.46	32.81	37.12	34.14	19.87	18.27	22.11	30.52	34.85	34.93	17.72	18.48	16.85	27.97	28.99	29.62	16.8567	37.1667	20.0833	33.4333	19.8933	34.69	17.6833	28.86
AT3G12320	9.75	16.68	13.44	33.95	29.91	29	18.33	17.6	21.15	24.71	23.8	23.03	24.48	25.05	23.79	30.76	33.14	36.71	7.1	8.4	8.16	21.22	17.45	14.86	13.29	30.9533	24.44	33.5367	19.0267	23.8467	7.8867	17.8433
AT3G12710	9.55	12.67	15.05	25.85	30.9	25.9	13	10.94	9.59	26.81	29.68	23.25	12.24	10.57	11.64	26.35	25.06	26.58	9.5	8.93	11.45	13.52	12.03	13.2	12.4233	27.55	11.4833	25.9967	11.1767	26.58	9.96	12.9167
AT3G12900	5.46	2.87	4.97	0.19	0.04	0.63	2.75	1.27	0.69	0.27	0.15	0.29	0.61	0.13	0.27	0.19	0.07	0.03	2.13	3.27	0.86	0.25	0.07	0.1	4.4333	0.2867	0.3367	0.0967	1.57	0.2367	2.0867	0.14
AT3G12930	78.53	67.32	71.22	34.19	32.53	38.76	67.92	57.5	62.36	39.44	42.03	40.61	61.36	64.04	60.25	41.98	40.23	40.02	68.93	68.45	67.29	44.26	37.78	44.91	72.3567	35.16	61.8833	40.7433	62.5933	40.6933	68.2233	42.3167
AT3G13277	0.57	1	1.15	3.69	3.08	4.18	1.17	1.4	1.32	1.85	1.05	1.2	1.96	1.54	1.86	2.16	2.75	3.28	1.46	1.48	2.49	3.44	3.29	3.29	0.9067	3.65	1.7867	2.73	1.2967	1.3667	1.81	3.34
AT3G13470	150.07	141.91	140.9	59.88	53.92	69.68	144.64	140.64	139.45	97.64	88.52	100.21	121.35	128	131.95	90.11	79.64	68.89	159.26	168.94	139.75	100.23	102.79	96.85	144.293	61.16	127.1	79.5467	141.577	95.4567	155.983	99.9567
AT3G13610	20.59	16.11	19.27	5.16	7.59	10.26	18.16	18.6	15.69	9.8	17.93	9.57	16.51	12.94	13.97	13.51	7.4	5.6	13.29	17.07	13.07	11.85	10.02	12.7	18.6567	7.67	14.4733	8.8367	17.4833	12.4333	14.4767	11.5233
AT3G13980	13.39	15.06	12.2	38.27	38.54	42.35	9.72	11.41	9.59	30.08	36.81	28.39	15.55	14.89	13.76	39.86	41.99	46.55	9.72	11.25	10.19	21.59	23.46	23.19	13.55	39.72	14.7333	42.8	10.24	31.76	10.3867	22.7467
AT3G14900	20.03	17.33	16.8	7.64	7.04	8.85	20.83	22	22.05	9.61	9.93	9.73	16.02	18.02	18.09	9.69	9.58	7.86	23.7	23.31	19.6	11.07	11.31	10.37	18.0533	7.8433	17.3767	9.0433	21.6267	9.7567	22.2033	10.9167
AT3G15356	64.34	91.87	78.49	32.47	46.44	36.08	74.05	67.73	73.25	31.8	34.91	31.08	61.03	64.16	64.09	30.02	34.86	38.45	65.68	70.48	56.64	43.7	39.84	36.23	78.2333	38.33	63.0933	34.4433	71.6767	32.5967	64.2667	39.9233
AT3G15450	157.95	187.64	196.42	390.08	538.33	250.58	217.05	265.34	302.37	261.83	314.23	281.36	296.69	285.32	272.7	122.25	174.27	260.15	205.47	163.88	224.64	204.83	236.79	232.29	180.67	392.997	284.903	185.557	261.587	285.807	197.997	224.637
AT3G15540	5.31	5.66	5.06	42.4	46.11	45.17	4.36	4.93	5.43	41.48	47.47	35.86	6.25	5.54	6.46	40.85	39.86	43.01	3.7	5.44	4.12	8.28	10.16	10.21	5.3433	44.56	6.0833	41.24	4.9067	41.6033	4.42	9.55
AT3G16360	3.81	4.76	5.14	2.17	1.36	1.83	5.1	2.27	3.03	1.67	2.86	2.15	2.93	2.47	1.78	1.43	1.44	1.16	5	4.18	5.32	2.19	2.27	3.56	4.57	1.7867	2.3933	1.3433	3.4667	2.2267	4.8333	2.6733
AT3G16450	136.92	154.81	161.1	61.7	76.51	91.82	151.35	137.02	158.73	70.53	87.64	94.5	112.38	120.73	110.6	72.68	60.96	71.14	155.89	151.62	133.93	120.81	122.91	132.09	150.943	76.6767	114.57	68.26	149.033	84.2233	147.147	125.27
AT3G16530	108.01	111.6	108.23	23.09	30.84	29.84	117.55	102.75	119.28	30.28	46.09	31.47	74.36	76.64	62.09	36.7	32.74	36.59	98.08	102.65	69.93	52.03	43.61	40.73	109.28	27.9233	71.03	35.3433	113.193	35.9467	90.22	45.4567
AT3G16800	8.32	11.96	8.94	20.29	22.73	26.16	10.64	10.72	10.14	24.54	28.4	21.39	14.43	11.39	13.29	29.57	24.03	23.87	9.66	8.57	12.32	19.37	16.76	16.9	9.74	23.06	13.0367	25.8233	10.5	24.7767	10.1833	17.6767
AT3G17170	77.73	76.73	72.13	39.51	33.56	41.66	86.11	74.32	76.31	47.94	45.22	43.55	66.29	72.27	64.01	44.2	45.12	41.41	86.77	84.49	75.7	42.22	42.95	40.17	75.53	38.2433	67.5233	43.5767	78.9133	45.57	82.32	41.78
AT3G17580	4.59	2.68	2.39	9.34	7.7	6.22	3.28	3.15	4.04	8.59	6.61	7.77	4.83	3.07	3.54	5.56	6.53	5.12	2.16	3.28	4.18	4.83	4.86	4.79	3.22	7.7533	3.8133	5.7367	3.49	7.6567	3.2067	4.8267
AT3G18217	10.47	13.03	13.5	6.44	4.21	5.94	8.42	7.26	6.85	5.28	4.32	3.39	11.95	14.21	11.54	7.5	6.99	8.53	9.91	12.09	15.13	10.9	12.45	12.31	12.3333	5.53	12.5667	7.6733	7.51	4.33	12.3767	11.8867
AT3G18280	54.83	50.94	47.95	17.86	23.23	31.18	43.9	41.46	47.61	31.01	27.99	36.92	38.91	37.22	30.04	35.94	22.1	19.96	41.13	39.85	35.04	28.53	30.49	29.3	51.24	24.09	35.39	26	44.3233	31.9733	38.6733	29.44
AT3G18530	0.59	0.46	0.43	1.08	1.34	1.3	0.65	0.45	0.61	0.97	0.23	0.91	0.23	0.22	0.39	0.6	1.7	1.5	0.58	0.27	0.3	0.44	0.71	0.55	0.4933	1.24	0.28	1.2667	0.57	0.7033	0.3833	0.5667
AT3G18870	6.44	4.21	3.49	1.44	2.34	2.58	6.8	5.81	5.81	4.23	4.09	5.45	3.7	2.77	4.77	2.77	1.48	2.78	4.86	4.96	4.28	2.46	4.25	3.03	4.7133	2.12	3.7467	2.3433	6.14	4.59	4.7	3.2467
AT3G18900	1.37	1.67	1.27	0.73	0.58	0.81	0.64	1	0.93	1.04	1.14	1.08	1.18	1.35	0.79	0.74	1.35	0.83	1.28	1.18	1.62	0.96	1.2	0.93	1.4367	0.7067	1.1067	0.9733	0.8567	1.0867	1.36	1.03
AT3G19270	0.36	0.75	0.57	1.66	1.39	1.55	0.32	0.76	0.32	1.75	1.49	1.52	0.62	1.33	0.63	2.72	2.94	2.9	0.41	0.26	0.57	1.69	1.51	2.07	0.56	1.5333	0.86	2.8533	0.4667	1.5867	0.4133	1.7567
AT3G19710	60.35	66.82	48.9	6.27	6.09	14.58	29.04	28.42	26.69	6.12	6.93	7.2	86.03	89.81	78.52	36.46	14.09	9.64	66.66	77.07	60.62	33.3	25.98	20.18	58.69	8.98	84.7867	20.0633	28.05	6.75	68.1167	26.4867
AT3G20110	3.76	3.13	3.48	0.52	1.36	1.94	2.01	3.26	4.53	1.82	2.95	1.63	4.62	3.07	3.6	2.9	1.17	1.08	3.08	3.75	3.28	3.05	2.53	2.06	3.4567	1.2733	3.7633	1.7167	3.2667	2.1333	3.37	2.5467
AT3G20395	1.35	1.56	2.36	10.64	8.51	7.46	1.44	2.33	0.91	5.53	4.67	5.54	1.2	1.11	1.28	4.38	3.58	6.45	1.21	0.81	1.79	1.27	1.82	2.76	1.7567	8.87	1.1967	4.8033	1.56	5.2467	1.27	1.95
AT3G20440	9.19	7.29	7.93	4.03	3.56	4.31	10.14	9.78	7.88	4.91	5.26	4.06	8.58	8.04	9.25	4.36	4.56	4.25	9.54	10.11	9.31	5.39	5.83	4.16	8.1367	3.9667	8.6233	4.39	9.2667	4.7433	9.6533	5.1267
AT3G21300	13.92	12.02	13.05	5.67	5.14	7.27	12.57	13.68	12.84	7.46	6.46	8.57	13.84	12.14	13.46	7.16	7.88	7.35	15.73	12.95	12.4	8.45	8.7	7.08	12.9967	6.0267	13.1467	7.4633	13.03	7.4967	13.6933	8.0767
AT3G21320	0	0.04	0.07	1.92	1.47	1.58	0.03	0.06	0	0.96	0.98	1.11	0	0.11	0.11	1.57	1.54	2.69	0.02	0	0.02	0.03	0.02	0.05	0.0367	1.6567	0.0733	1.9333	0.03	1.0167	0.0133	0.0333
AT3G21330	1.16	1.22	0.79	12.7	11.85	11.55	0.9	1.38	1.5	13	11.96	12.41	1.05	1.23	1.41	11.27	12.61	14.14	0.69	1.2	1.13	1.78	2.2	1.88	1.0567	12.0333	1.23	12.6733	1.26	12.4567	1.0067	1.9533
AT3G21950	4.38	4.76	4.24	1.78	1.73	1.7	4	2.54	4.01	2.35	2.16	2.12	3.96	5.13	4.5	3.46	2.94	3.17	3.95	4.8	3.69	3.14	2.74	2.63	4.46	1.7367	4.53	3.19	3.5167	2.21	4.1467	2.8367
AT3G22231	4.39	3.62	6.92	0.11	0	0.34	1.11	0.21	0.16	0.43	1.12	0.19	2.7	1.47	0.99	0.73	0.38	0.9	8.27	1.23	0.96	1.87	1.72	1.65	4.9767	0.15	1.72	0.67	0.4933	0.58	3.4867	1.7467
AT3G22235	16.19	15.61	15.1	4.96	3.76	3.49	6.06	3.07	3.82	5.78	5.38	3.14	13.01	10.13	6.51	5.73	3.03	5.18	21.6	8.49	8.09	10.34	12	10.31	15.6333	4.07	9.8833	4.6467	4.3167	4.7667	12.7267	10.8833
AT3G22560	1.09	0.8	0.76	0.27	0.07	0.22	0.84	0.24	0.62	0.06	0.43	0.38	1.09	0.73	0.4	0.65	0.36	0.48	0.61	0.61	0.85	0.57	0.28	0.54	0.8833	0.1867	0.74	0.4967	0.5667	0.29	0.69	0.4633
AT3G22740	1.74	2.59	1.86	0.53	1.04	0.53	1.93	2.32	1.92	1.02	0.53	0.17	4.23	3.79	3.27	0.52	0.45	0.2	3.26	4.74	4.33	2.89	2.22	2.02	2.0633	0.7	3.7633	0.39	2.0567	0.5733	4.11	2.3767
AT3G22840	11.11	9.6	12.24	50.21	44.56	56.45	11.23	11.94	15.06	57.17	60.95	73.68	11.57	10.54	11.79	52.33	52.02	44.23	9.82	8.78	6.64	18.12	19.42	20.45	10.9833	50.4067	11.3	49.5267	12.7433	63.9333	8.4133	19.33
AT3G23030	42.73	53.08	53.25	196.45	188.33	170.44	55.88	54.51	59.66	150.6	175.31	146.13	57.9	59.18	47.21	129.26	157.8	179.02	38.88	37.38	42.13	50.49	45.56	55.79	49.6867	185.073	54.7633	155.36	56.6833	157.347	39.4633	50.6133
AT3G23050	95.07	126.73	118.22	278.33	298.34	265.66	118.48	112.34	108.91	254.15	280.03	251.46	131.14	130.94	117.94	222.86	248.21	286.88	98.85	95.25	107.16	139.15	136.79	149.3	113.34	280.777	126.673	252.65	113.243	261.88	100.42	141.747
AT3G23150	3.11	3.21	3.27	6.78	8.35	7.11	4.24	4.28	3.92	6.85	8.05	7.28	3.78	3.79	4.43	6.45	7.16	7.84	3.76	3.85	3.5	5.13	4.33	4.14	3.1967	7.4133	4	7.15	4.1467	7.3933	3.7033	4.5333
AT3G23550	0.77	1.61	1.26	0.29	0.39	0.42	1.22	1.26	1.53	0.5	0.32	0.23	1.06	1.06	1.01	0.29	0.23	0.46	1	2.23	1.58	0.44	0.66	0.18	1.2133	0.3667	1.0433	0.3267	1.3367	0.35	1.6033	0.4267
AT3G23570	14.06	19.01	16.56	5.78	6.82	11.1	12.85	12.97	14.59	10.7	13.38	10.25	21.09	22	19.08	14.38	9.74	9.01	16.85	18.32	17.33	14.29	11.41	10.74	16.5433	7.9	20.7233	11.0433	13.47	11.4433	17.5	12.1467
AT3G23635	0.09	0.16	0.63	1.45	0.98	1.91	0.24	0.17	0.39	1.05	2.83	0.93	0.35	0.16	0.17	1.2	1.37	2.01	0.44	0	0	0.15	0.4	0.23	0.2933	1.4467	0.2267	1.5267	0.2667	1.6033	0.1467	0.26
AT3G24715	1.58	2.37	2.12	3.87	5.45	4.02	2.62	2.21	2.41	4.21	4.6	3.66	2.87	2.36	2.79	3.96	3.71	5.23	2.11	1.99	2.42	3.36	3.55	3.82	2.0233	4.4467	2.6733	4.3	2.4133	4.1567	2.1733	3.5767
AT3G25717	54.14	53.5	62.45	118.51	118.92	132.4	55.36	50.71	48.15	120.24	116.82	97.5	59.9	55.3	35.89	102.99	96.67	108.19	39.87	41.59	48.19	65.19	46.62	65.72	56.6967	123.277	50.3633	102.617	51.4067	111.52	43.2167	59.1767
AT3G26280	7.12	6.8	6.64	17.27	15.98	14.13	10.04	9.53	8.99	18.24	18.05	16.89	10.13	11.56	8.59	14.42	15.7	19.2	5.21	5.61	7	9.7	8.9	8.58	6.8533	15.7933	10.0933	16.44	9.52	17.7267	5.94	9.06
AT3G26310	2.97	2.45	3.22	6.34	5.49	6.71	4.93	1.8	6.12	4.1	4.42	4.31	6.54	3.92	3.84	2.62	6.03	5.65	3.57	0.77	2.8	5.03	4.36	4.24	2.88	6.18	4.7667	4.7667	4.2833	4.2767	2.38	4.5433
AT3G28290	10.28	11.68	9.47	3.71	5.45	4.42	16.11	15.39	14.96	8.99	10.17	7.01	8.03	7.13	7.58	4.3	3.64	3.64	8.35	7.19	9.56	4.32	3.58	4.13	10.4767	4.5267	7.58	3.86	15.4867	8.7233	8.3667	4.01
AT3G28300	10.28	11.68	9.47	3.71	5.45	4.42	16.11	15.39	14.96	8.99	10.17	7.01	8.03	7.13	7.58	4.3	3.64	3.64	8.35	7.19	9.56	4.32	3.58	4.13	10.4767	4.5267	7.58	3.86	15.4867	8.7233	8.3667	4.01
AT3G29370	0.88	0.78	0.72	5.2	5.4	4.93	0.95	0.81	0.71	4.1	3.74	3.52	0.62	1.02	0.72	2.43	3.19	3.53	1.12	0.42	0.9	0.88	0.63	0.98	0.7933	5.1767	0.7867	3.05	0.8233	3.7867	0.8133	0.83
AT3G29575	6.89	8.76	9.36	26.13	28.69	28.79	10.04	9.14	9.35	24.1	25.98	22.08	12.96	11.14	10.5	24.16	23.08	21.62	9.73	9.68	10.24	15.22	15.81	15.56	8.3367	27.87	11.5333	22.9533	9.51	24.0533	9.8833	15.53
AT3G29670	1.66	2.04	1.84	0.7	0.81	0.57	2.14	2.04	2.27	0.8	1.04	0.62	1.64	2.32	1.98	0.32	0.5	0.65	1.95	1.87	2.35	0.97	1.43	0.88	1.8467	0.6933	1.98	0.49	2.15	0.82	2.0567	1.0933
AT3G30350	0.67	1.04	1.25	1.87	2.54	1.96	1.67	1.5	2.37	1.94	2.07	1.94	2.62	1.69	3.03	2.06	1.84	0.75	1.8	2.65	2.6	2.91	3.02	1.33	0.9867	2.1233	2.4467	1.55	1.8467	1.9833	2.35	2.42
AT3G30720	2.27	4.93	3.53	6	7.85	10.29	3.42	3.33	2.62	3.47	4.18	2.48	1.49	1.08	1.09	1.61	2.19	1.69	21.67	22.01	25.74	31.45	30.48	27.89	3.5767	8.0467	1.22	1.83	3.1233	3.3767	23.14	29.94
AT3G42800	3.71	4.15	3.15	11.03	14.6	13.4	3.52	4.39	2.7	9.3	12.74	10.44	2.56	3.09	3.05	9.96	10.59	12.19	3.01	2.69	3.52	5.64	5.39	7.02	3.67	13.01	2.9	10.9133	3.5367	10.8267	3.0733	6.0167
AT3G44310	412.56	436.81	424.06	921.52	823.33	985.74	415.39	364.52	377.44	1015.71	919.17	960.76	399.82	381.83	339.77	1132.32	1059.95	976.88	412.49	420.74	367.58	1098.89	896.59	1046.83	424.477	910.197	373.807	1056.38	385.783	965.213	400.27	1014.1
AT3G44970	19.69	26.65	24.03	8.37	7.75	8.11	25.51	23.48	23.63	10.61	9.23	10.19	19.05	22.73	18.55	6.55	7.93	8.8	20.79	25.33	20.89	16.82	14.29	16.4	23.4567	8.0767	20.11	7.76	24.2067	10.01	22.3367	15.8367
AT3G44990	59.26	62.84	47.62	10.87	11.13	25.66	57.89	49.93	53.41	33.87	28.34	29.93	43.79	38.5	40.12	32.62	17.26	14.77	63.53	66.6	49.78	33.69	28.21	22.78	56.5733	15.8867	40.8033	21.55	53.7433	30.7133	59.97	28.2267
AT3G45140	32.75	35.97	24.99	5.18	3.64	10.84	17.82	14.24	16.25	16.48	12.5	17.42	22.81	20.71	20.57	29.7	12.46	7.89	41.64	54	33.92	24.28	16.71	19.6	31.2367	6.5533	21.3633	16.6833	16.1033	15.4667	43.1867	20.1967
AT3G45300	13.59	15.33	17.39	35.81	41.36	28.57	19.29	19.26	18.74	21	26.79	24.12	20.59	19.05	18.25	20.47	23.48	30.83	16.92	16.29	19.77	18.59	18.05	22.49	15.4367	35.2467	19.2967	24.9267	19.0967	23.97	17.66	19.71
AT3G45680	2.45	2.22	2.43	0.72	1.01	1.22	2.42	2.09	2.38	1.48	1.7	2.55	2.06	2.2	2.33	1.45	1.27	1.27	3.79	3.97	1.81	3.21	3.19	3.32	2.3667	0.9833	2.1967	1.33	2.2967	1.91	3.19	3.24
AT3G45730	3.16	3.09	4.8	9.05	14.33	8.18	5.55	4.47	4.86	5.53	8.61	5.06	4.84	4.54	3.54	3.89	7.7	11.42	3.84	3.39	5.64	6.18	6.51	8.18	3.6833	10.52	4.3067	7.67	4.96	6.4	4.29	6.9567
AT3G45960	0.43	0.56	0.63	1.31	2.21	2.05	0.33	0.28	0.55	0.89	1.23	0.74	0.61	0.17	0.19	1.16	1.29	1.09	0.36	0.63	0.2	0.34	0.52	0.54	0.54	1.8567	0.3233	1.18	0.3867	0.9533	0.3967	0.4667
AT3G45970	8.03	9	7.66	25.51	31.51	29.7	8.54	9.25	5.91	20.46	21.16	20.51	6.27	5.02	5.71	19.42	24.06	28.12	5.92	6.21	6.68	15.5	14.83	27.59	8.23	28.9067	5.6667	23.8667	7.9	20.71	6.27	19.3067
AT3G47340	3.95	4.24	4.5	15.27	21.67	8.49	10.28	7.22	6.14	6.77	7.57	6.73	8.31	6.11	6.57	3.12	8.63	11.88	3.1	3.08	6.04	7.99	7.6	8.67	4.23	15.1433	6.9967	7.8767	7.88	7.0233	4.0733	8.0867
AT3G47380	5.36	3.16	2.87	0.65	1.65	1.54	2.63	3.39	2.67	1.3	2.4	1.81	2.58	4.05	3.14	2.23	1.32	1.52	4.15	4.02	2.96	3.01	3.04	2.69	3.7967	1.28	3.2567	1.69	2.8967	1.8367	3.71	2.9133
AT3G47500	16.1	18.01	18.82	38	37.93	38.12	20.05	21.21	22.79	33.56	30.92	30.18	25.36	26.09	24.84	35.76	38.6	42.57	16.79	17.37	18.99	36.75	30.79	32.69	17.6433	38.0167	25.43	38.9767	21.35	31.5533	17.7167	33.41
AT3G48260	1.17	1.93	2.19	5.35	6.74	5.84	2.17	2.22	2.52	5.13	6.08	4.38	2.57	1.84	2.44	5.15	5.04	5.39	1.89	1.81	2.37	3.75	4.21	3.65	1.7633	5.9767	2.2833	5.1933	2.3033	5.1967	2.0233	3.87
AT3G48350	15.36	18.48	15.2	5.71	6.63	9.31	20.89	16.68	16.44	11.07	12.44	10.39	15.65	16.86	15.44	9.85	8.76	6.72	19.06	21.28	16.95	14.01	10.71	13.91	16.3467	7.2167	15.9833	8.4433	18.0033	11.3	19.0967	12.8767
AT3G48390	0.39	0.83	0.86	1.17	1.84	1.68	1.85	1.52	1.55	1.21	1.52	1.72	1.27	1.1	1.2	0.89	1.07	0.97	0.62	0.75	1.23	1.07	0.91	1.27	0.6933	1.5633	1.19	0.9767	1.64	1.4833	0.8667	1.0833
AT3G48500	49.99	46.25	44.6	24.73	21.18	25.44	50.27	51.41	52.43	30.14	27.38	31.6	45.47	51.21	48.98	28.4	29.67	25.72	53.55	57.07	47.52	33.2	30.99	29.91	46.9467	23.7833	48.5533	27.93	51.37	29.7067	52.7133	31.3667
AT3G48790	0.37	0.97	0.71	1.5	2.28	1.64	1	0.39	0.72	1.14	2.26	1.23	0.95	0.92	0.61	2.08	1.8	3.33	0.29	0.31	0.4	1.01	1.51	1.73	0.6833	1.8067	0.8267	2.4033	0.7033	1.5433	0.3333	1.4167
AT3G48850	0.37	0.29	0.57	0	0	0.16	0.19	0.07	0.39	0.1	0.35	0.12	0.14	0.22	0.03	0.08	0.1	0.03	0.14	0.1	0.03	0.03	0.1	0.12	0.41	0.0533	0.13	0.07	0.2167	0.19	0.09	0.0833
AT3G49570	3.35	5.3	4.52	1.8	1.66	2.61	2.71	2.46	2.97	5.08	4.49	5.83	2.61	2.49	2.18	3.43	3.77	3.39	4.53	4.63	3.58	3.25	2.1	3.34	4.39	2.0233	2.4267	3.53	2.7133	5.1333	4.2467	2.8967
AT3G49580	4.15	6.17	2.6	1.21	0.67	1.83	3.26	0.94	2.12	2.6	3.71	4.53	1.31	2.27	0.58	1.54	0.6	0.56	3.88	5.31	1.83	1.94	1.61	0.94	4.3067	1.2367	1.3867	0.9	2.1067	3.6133	3.6733	1.4967
AT3G49620	0.7	4.44	0.75	0.62	0.78	0.45	0.45	0.61	0.11	0.48	0.33	0.53	0.78	0.3	0.62	0.27	0.32	0.5	0.9	1.95	0.33	0.39	0.39	0.35	1.9633	0.6167	0.5667	0.3633	0.39	0.4467	1.06	0.3767
AT3G49960	5.73	7.86	8.39	11.98	17.96	16.39	13.3	12.79	14.4	14.12	17.56	15.36	15.36	12.54	18.28	26.23	17.85	12.5	11.41	12.66	14.41	14.44	21.48	18.95	7.3267	15.4433	15.3933	18.86	13.4967	15.68	12.8267	18.29
AT3G50340	5.09	5.59	5.57	11.18	10.99	12.72	5.86	6.64	7.52	10.31	12.39	12.13	5.58	5.43	6.31	9.3	11.62	12.44	5.26	6.65	3.82	4.78	5.98	6.08	5.4167	11.63	5.7733	11.12	6.6733	11.61	5.2433	5.6133
AT3G50440	18.33	19.99	18.32	7.36	6.3	8.89	18.88	14.47	13.84	9.28	10.99	8.45	18.74	17.48	16.37	11.15	11.16	7.94	16.47	16.97	17.64	10.84	7.38	8.79	18.88	7.5167	17.53	10.0833	15.73	9.5733	17.0267	9.0033
AT3G51410	0.38	0.15	0.23	1.03	1.07	0.82	0.32	0.4	0.46	1	0.88	0.95	0.32	0.28	0.23	0.72	1.2	0.91	0.64	0.44	0.49	0.37	0.58	0.51	0.2533	0.9733	0.2767	0.9433	0.3933	0.9433	0.5233	0.4867
AT3G51870	25.63	24.76	23.59	11.57	8.91	10.62	24.88	21.97	21.34	12.36	11.86	14.21	19.09	18.45	20.83	14.42	14.26	11.94	23.69	24.27	21.45	13.33	13.92	12.63	24.66	10.3667	19.4567	13.54	22.73	12.81	23.1367	13.2933
AT3G52550	4.41	5.06	3.62	1.59	1.6	3.28	4.78	4.68	5.39	6.12	3.01	3.96	3.91	4.87	3.72	2.89	2.84	2.31	3.7	5.45	3.45	3.6	3.12	3.48	4.3633	2.1567	4.1667	2.68	4.95	4.3633	4.2	3.4
AT3G53232	0.26	0.23	0.34	2.94	3.78	3.05	0	0	0	2.87	3.32	2.4	0.49	0.6	0.08	2.05	1.68	2.53	0.33	0.25	0	0.14	0.45	0.22	0.2767	3.2567	0.39	2.0867	0	2.8633	0.1933	0.27
AT3G53830	1.07	1.89	1.63	3.86	3.56	3.34	2.12	2.86	3.5	3.11	3.32	3.43	1.84	2.61	2.76	3.45	4.45	4.15	1.53	1.66	2.58	3.58	3.51	3.83	1.53	3.5867	2.4033	4.0167	2.8267	3.2867	1.9233	3.64
AT3G54200	13.9	15.49	15.54	51.31	49.06	45.66	12.9	14.61	15.53	36.85	41.43	40.44	11.93	12.27	13.42	35.28	40.55	47.04	14.28	13.06	13.22	18.91	16.05	17.45	14.9767	48.6767	12.54	40.9567	14.3467	39.5733	13.52	17.47
AT3G54500	47.38	88.64	81.27	174.05	149.42	132.36	107.34	114.01	115.2	103.5	94.27	94.03	155.68	151.13	158.33	125.86	158.18	185.81	61.21	59.36	62.67	123.01	111.73	107.43	72.43	151.943	155.047	156.617	112.183	97.2667	61.08	114.057
AT3G54510	0.75	1.08	0.78	2.45	2.99	2.19	2.1	2.38	1.83	1.9	1.37	1.45	2.24	1.98	2.28	1.97	2.23	2.53	0.84	0.94	0.62	1.89	1.44	0.95	0.87	2.5433	2.1667	2.2433	2.1033	1.5733	0.8	1.4267
AT3G54600	34.96	36.74	31.34	7.12	7.97	12.04	21.72	18.67	18.88	7.61	10.05	9.06	34.88	32.18	30.81	19.28	9.18	8.01	33.49	38.34	28.93	22.05	17.45	17.03	34.3467	9.0433	32.6233	12.1567	19.7567	8.9067	33.5867	18.8433
AT3G55240	2.44	2.76	3.1	23.41	17.95	23.96	2.7	2.93	2.49	33.16	29.02	28.14	3.83	3.79	2.45	20.07	20.87	22.78	1.16	1.42	1.63	21.13	16.05	16.14	2.7667	21.7733	3.3567	21.24	2.7067	30.1067	1.4033	17.7733
AT3G55840	0.33	0.51	0.32	2.05	1.74	1.6	0.32	0.39	0.29	1.37	0.55	0.86	0.45	0.5	0.34	1.4	1.31	1.26	0.47	0.38	0.23	0.3	0.52	0.6	0.3867	1.7967	0.43	1.3233	0.3333	0.9267	0.36	0.4733
AT3G56330	9.07	8.13	6.87	3.82	3.25	4.67	8.57	8.77	7	4.65	4.97	5.54	6.49	5.34	7.71	4.55	4.26	3.52	9.22	9.2	8.07	5.92	5.08	4.8	8.0233	3.9133	6.5133	4.11	8.1133	5.0533	8.83	5.2667
AT3G56970	5.04	5.98	4.53	1.28	2.35	3.28	3.81	3.5	2.13	2.03	1.46	1.43	4.53	2.12	1.99	3.2	1.57	1.43	3.19	3.31	3.38	2.33	1.29	1.45	5.1833	2.3033	2.88	2.0667	3.1467	1.64	3.2933	1.69
AT3G58060	0.58	1.08	0.59	0.04	0.45	0.23	0.36	0.39	0.32	0.27	0.46	0.21	0.39	0.27	0.34	0.41	0.3	0.16	0.34	0.4	0.33	0.23	0.09	0.09	0.75	0.24	0.3333	0.29	0.3567	0.3133	0.3567	0.1367
AT3G58850	7.79	7.51	8.69	24.16	21.65	23.27	10.94	9.39	9.62	20.86	23.27	19.14	7.79	6.74	5.77	14.72	16.58	17.5	6.17	4.81	7.36	9.98	8.77	9.92	7.9967	23.0267	6.7667	16.2667	9.9833	21.09	6.1133	9.5567
AT3G58990	54.35	49.7	38.12	5.02	5.95	12.12	33.78	31.53	34.79	7.81	10.89	9.18	48.97	45.75	46.48	21.32	11.71	7.47	56.34	64.17	43.07	28.86	24.77	19.81	47.39	7.6967	47.0667	13.5	33.3667	9.2933	54.5267	24.48
AT3G59060	19.49	25.41	23.03	56.18	54.15	46.07	24.84	23.73	22.89	46.56	43.47	41.57	30.45	29.1	29.43	42.58	51.83	58	17.46	18.55	21.88	42.1	39.55	43.33	22.6433	52.1333	29.66	50.8033	23.82	43.8667	19.2967	41.66
AT3G59340	1.27	2.05	2.26	0.44	0.84	1.31	1.94	1.5	1.98	1.17	1.29	0.82	1.23	1.24	1.01	0.77	0.88	1.13	2.9	1.91	1.53	1.63	1.77	1.9	1.86	0.8633	1.16	0.9267	1.8067	1.0933	2.1133	1.7667
AT3G59900	2.92	3.18	4.14	16.92	18.82	15.81	5.87	3.41	4.17	12.35	13.23	13.88	3.5	3.45	4.04	13.43	13.78	17.99	2.85	3.02	3.89	4.3	5.65	3.73	3.4133	17.1833	3.6633	15.0667	4.4833	13.1533	3.2533	4.56
AT3G60160	0.56	0.61	0.51	0.15	0.12	0.11	0.52	0.44	0.46	0.12	0.21	0.15	0.53	0.47	0.54	0.31	0.15	0.22	0.59	0.52	0.36	0.18	0.25	0.14	0.56	0.1267	0.5133	0.2267	0.4733	0.16	0.49	0.19
AT3G60650	0.13	0.29	0.45	1.21	2.39	1.93	0.51	0.24	0.85	1.67	1.52	2.39	0.37	0.17	0.59	2.14	1.47	1.64	0.5	0	0.06	0.11	0.34	0.28	0.29	1.8433	0.3767	1.75	0.5333	1.86	0.1867	0.2433
AT3G61028	0	0	0	0.45	0.51	0.05	0	0.11	0.11	0.18	0.17	0.1	0.23	0.16	0.35	0.33	0.34	0.56	0.06	0.15	0.06	0.33	0.36	0.11	0	0.3367	0.2467	0.41	0.0733	0.15	0.09	0.2667
AT3G61400	0.85	1.9	1.44	0.25	0.5	0.54	2.04	1.3	1.63	0.7	0.67	0.84	1.96	2.24	2.05	1.14	0.61	0.14	1.51	1.17	0.79	0.41	0.22	1	1.3967	0.43	2.0833	0.63	1.6567	0.7367	1.1567	0.5433
AT3G61898	1.12	1.3	1.58	2.63	3.55	4.39	4.15	1.55	1.8	3.49	3.31	5.49	2.14	3.95	3.24	5.5	4	3.3	3.08	1.37	2	2.58	4.93	2.28	1.3333	3.5233	3.11	4.2667	2.5	4.0967	2.15	3.2633
AT3G61920	0.59	0.88	0.59	0	0	0.23	0.69	0.3	0.21	0.06	0.06	0.11	0.31	0.23	0.24	0.29	0.06	0	0.63	0.94	0.81	0.48	0.34	0.22	0.6867	0.0767	0.26	0.1167	0.4	0.0767	0.7933	0.3467
AT3G62090	2.39	1.73	1.67	7.58	8.74	8.32	1.49	1.55	1.2	7.23	6.37	7	1.93	1.82	1.63	7.82	6.74	8.24	1.46	1.47	1.65	5.48	4.45	5.39	1.93	8.2133	1.7933	7.6	1.4133	6.8667	1.5267	5.1067
AT3G62610	0.32	0.21	0.31	0.87	1.22	0.89	0.27	0.4	0.34	1.07	0.88	0.84	0.41	0.28	0.57	1.17	1.03	0.72	0.38	0.56	0.3	0.13	0.59	0.33	0.28	0.9933	0.42	0.9733	0.3367	0.93	0.4133	0.35
AT3G62950	5.64	4.5	5.21	1.59	2.56	0.91	3.43	4.28	4.38	3.21	1.83	2.44	5.32	6.04	3.67	1.48	2.29	1.7	2.83	2.56	2.32	2.38	0.98	1.6	5.1167	1.6867	5.01	1.8233	4.03	2.4933	2.57	1.6533
AT3G62960	4.25	3.81	6.15	1.77	0.94	1.01	2.63	3.39	3.24	3.59	1.41	3.12	3.78	3.74	3.51	1.13	1.99	0.81	4.45	2.05	3.3	0.94	1.26	0.82	4.7367	1.24	3.6767	1.31	3.0867	2.7067	3.2667	1.0067
AT4G01390	47.77	58.72	62.52	24.65	26.94	38.42	31.7	31.74	28.39	26.27	33.28	19.67	59.08	51.34	55.57	41.89	30.73	28.6	53.93	50.18	59.58	47.65	37.27	29.67	56.3367	30.0033	55.33	33.74	30.61	26.4067	54.5633	38.1967
AT4G02850	13.28	22.31	17.43	3.66	3.94	6	14.29	12.9	16.19	5.97	5.84	5.31	19.71	19.58	17.98	7.16	6.08	5.81	14.23	18.81	12.08	10.81	8.25	8.84	17.6733	4.5333	19.09	6.35	14.46	5.7067	15.04	9.3
AT4G04610	51.33	53.44	46.97	14.01	11.92	19.65	36.3	35.01	32.74	26.05	27.24	25.81	38.15	42.52	43.32	29.09	20.92	16.68	52.21	61.09	47.07	29.28	32.24	30.17	50.58	15.1933	41.33	22.23	34.6833	26.3667	53.4567	30.5633
AT4G05775	8.49	3.6	6.65	2.26	2.87	2.82	3.38	5.72	3.74	3.62	5.41	2.54	3.11	6.59	2.88	2.37	2.46	1.99	7.63	5.8	4.63	3.4	4.54	5.18	6.2467	2.65	4.1933	2.2733	4.28	3.8567	6.02	4.3733
AT4G06410	0.97	1.74	1.78	3.79	4.92	3.79	2.95	2	1.66	1.75	1.73	2.07	2.92	3.73	3.44	3.5	3.66	3.58	2.5	3.69	3.22	2.34	3.8	3.26	1.4967	4.1667	3.3633	3.58	2.2033	1.85	3.1367	3.1333
AT4G07290	1.98	3.09	1.9	0.49	0.67	0.18	1.61	0.64	1.33	0.97	0.59	0.86	0.98	1.34	0.56	1.78	0.22	0.62	2.49	2.2	1.21	0.98	0.37	1.12	2.3233	0.4467	0.96	0.8733	1.1933	0.8067	1.9667	0.8233
AT4G08040	0.38	0.38	0.68	2.1	2.13	1.31	0.32	0.42	0.37	1.15	1.21	1.26	1.16	1.25	1	1.24	2.07	3.44	0.44	0.54	0.32	0.46	0.45	0.74	0.48	1.8467	1.1367	2.25	0.37	1.2067	0.4333	0.55
AT4G08570	2.23	2.19	1.8	0.34	0.65	1.22	1.71	1.4	1.79	0.8	1.41	0.86	1.81	1.59	1.77	0.69	0.89	0.53	1.8	1.4	1.67	1.1	1.28	1.23	2.0733	0.7367	1.7233	0.7033	1.6333	1.0233	1.6233	1.2033
AT4G08780	4.79	2.61	3.62	1.01	1.98	2.06	3.44	4.04	5.51	3.71	3.78	2.86	5.09	5.29	7.47	3.47	2.65	2.01	4.34	3.9	2.65	2.95	2.44	2.24	3.6733	1.6833	5.95	2.71	4.33	3.45	3.63	2.5433
AT4G10250	0	0	0.11	0.71	0.48	0.77	0	0	0.12	2	1.34	1.28	0.11	0	0	0.97	0.78	0.72	0	0	0	0	0	0.05	0.0367	0.6533	0.0367	0.8233	0.04	1.54	0	0.0167
AT4G11170	0.14	0.07	0.22	0	0.01	0.01	0.06	0.05	0.09	0.04	0.13	0.02	0	0.09	0.04	0	0.1	0.02	0.04	0.03	0	0.01	0.05	0.2	0.1433	0.0067	0.0433	0.04	0.0667	0.0633	0.0233	0.0867
AT4G11190	15.44	13.05	16.11	3.9	4.74	7.39	12.11	6	11.01	7.5	8.99	9.79	5.44	8.7	8.12	8.42	5.34	6.63	18.65	20.45	9.82	17.09	21.45	18.58	14.8667	5.3433	7.42	6.7967	9.7067	8.76	16.3067	19.04
AT4G11460	15.05	17.1	17.52	9.24	7.29	7.5	18.7	14.13	11.43	9.14	7.09	7.32	13.54	13.22	13.81	7.91	9.13	10.21	14.52	12.64	15.41	12.16	9.43	9.66	16.5567	8.01	13.5233	9.0833	14.7533	7.85	14.19	10.4167
AT4G11610	0.98	0.64	1.06	3.49	4	3	1.11	1.75	1.53	5.38	5.63	5.77	1.06	0.95	1.89	2.61	2.98	3.16	1.25	1.36	2.06	1.61	1.83	1.44	0.8933	3.4967	1.3	2.9167	1.4633	5.5933	1.5567	1.6267
AT4G11840	1.13	1.31	1.8	2.96	2.21	2.86	2.89	3.5	2.63	2.17	2.61	2.9	2.87	2.51	4.17	2.82	3.4	3.37	2.89	2.87	3.78	4.43	2.46	3.42	1.4133	2.6767	3.1833	3.1967	3.0067	2.56	3.18	3.4367
AT4G11845	0	0	0.15	0.96	0.73	0.54	0.27	0	0	0	0	0	0	0.69	0	0.05	0	0	0.2	0	0	0	0.47	0	0.05	0.7433	0.23	0.0167	0.09	0	0.0667	0.1567
AT4G12030	14.24	16.58	14.56	3.65	4.82	5.99	11.13	11.97	12.07	5.14	5.6	4.31	19.07	19.4	19.82	9.26	5.64	4.78	17.34	19.27	18.82	14.29	10.36	8.61	15.1267	4.82	19.43	6.56	11.7233	5.0167	18.4767	11.0867
AT4G12470	54.95	52.32	54.91	122.62	140.88	83.66	75.72	77.32	78.41	101.8	135.71	122.41	41.79	48.98	48.71	71.95	88.06	135.68	87.58	86.53	63.85	81.86	84.79	71.62	54.06	115.72	46.4933	98.5633	77.15	119.973	79.32	79.4233
AT4G12500	1.34	0.59	0.42	0	0	0.16	0.48	0.39	0.52	0	0.41	0	0.46	0.21	0.22	0.09	0.06	0.18	0.18	0.47	0.17	0.1	0.16	0.1	0.7833	0.0533	0.2967	0.11	0.4633	0.1367	0.2733	0.12
AT4G13040	6.03	9.77	8.7	19.43	17.95	17.18	10.55	8.84	10.53	14.42	14.46	16.06	12.22	11.2	11.69	15.84	16.18	19.37	8.19	9.59	12.76	13.49	12.12	12.52	8.1667	18.1867	11.7033	17.13	9.9733	14.98	10.18	12.71
AT4G13260	1.66	1.87	1.33	7.39	6.34	6.15	2.02	0.92	1.65	5.53	4.99	4.8	2.27	1.85	1.81	5.78	7.01	5.88	2.1	1.71	1.67	1.63	1.57	1.76	1.62	6.6267	1.9767	6.2233	1.53	5.1067	1.8267	1.6533
AT4G13300	0	0.3	0.15	0.42	0.74	0.78	0.78	0.17	0.33	0.24	0.39	0.11	0.23	0.27	0.12	0.02	0.14	0.09	0.3	0.18	0.32	0.32	0.29	0.26	0.15	0.6467	0.2067	0.0833	0.4267	0.2467	0.2667	0.29
AT4G13310	0.37	0.61	0.57	0.91	2.21	2.2	0.68	0.93	0.93	0.7	1.11	0.56	2.01	0.79	1.27	1.23	0.67	0.79	0.36	0.49	0.82	0.98	0.53	1.48	0.5167	1.7733	1.3567	0.8967	0.8467	0.79	0.5567	0.9967
AT4G13390	5.94	8.73	9.5	15.13	26.65	21.34	13.98	19.35	18.01	18.29	18.34	17.43	14.65	11.99	18.09	24.05	18.9	11.89	16.38	15.31	17.59	15.01	24.79	20.45	8.0567	21.04	14.91	18.28	17.1133	18.02	16.4267	20.0833
AT4G13770	88.9	91.92	69.64	20.37	17.78	33.27	46.69	47.02	44.58	13.5	17.26	15.99	83.48	81.99	72.06	42.54	22.39	15.97	81.51	94.36	76.8	57.68	41.37	37.79	83.4867	23.8067	79.1767	26.9667	46.0967	15.5833	84.2233	45.6133
AT4G13790	0	0	0	0.42	0.23	0.49	0	0	0	1.19	0.82	0.9	0.07	0	0	0.36	0.79	0.38	0	0	0	0	0.12	0.06	0	0.38	0.0233	0.51	0	0.97	0	0.06
AT4G14060	5.44	5.96	10.08	3.06	1.83	5.16	1.82	0.55	2.24	1.05	1.51	2.08	2.33	2.28	3.22	2.91	2.01	2.48	6.42	7.06	4.43	5.03	4.4	4.46	7.16	3.35	2.61	2.4667	1.5367	1.5467	5.97	4.63
AT4G14130	13.09	11.18	14.6	71.23	79.07	46.33	11.75	12.32	14.46	66.17	69.42	69.83	14.05	12.26	15.7	40.75	62.74	94.08	11.58	11.35	15.99	20.27	33.65	31.03	12.9567	65.5433	14.0033	65.8567	12.8433	68.4733	12.9733	28.3167
AT4G14550	10.04	13.62	11.94	27.04	28.83	26.35	12.79	17.18	13.7	29.18	33.05	32.3	15	15.34	14.78	21.84	25	26.82	7.74	10.14	10.07	12.16	16.7	10.83	11.8667	27.4067	15.04	24.5533	14.5567	31.51	9.3167	13.23
AT4G14560	5.19	6.77	5.98	15.51	18.32	14.53	5.55	4.97	4.98	15.69	15.43	18.62	8.37	6.45	6.11	13.37	17.17	15.51	5.4	3.17	5.98	4.27	5.01	4.27	5.98	16.12	6.9767	15.35	5.1667	16.58	4.85	4.5167
AT4G14630	5.47	4.23	7.12	0.79	1.61	1.74	6.33	5.72	7.6	2.58	15.9	3.13	3.91	4.34	3.95	2.72	1.28	1.09	4.15	4.37	2.37	1.77	0.65	4.38	5.6067	1.38	4.0667	1.6967	6.55	7.2033	3.63	2.2667
AT4G14680	15.08	16.49	14.27	7.5	7.51	7.69	12.78	11.24	10.88	9.32	9.5	8.6	13.24	13.84	12.73	8.26	7.41	7.46	15.24	14.85	14.51	12.95	11.42	11.25	15.28	7.5667	13.27	7.71	11.6333	9.14	14.8667	11.8733
AT4G15490	2.93	1.7	1.87	4.19	5.21	5.33	2.91	2.26	2.94	3.21	3.94	4.77	2.92	2.78	2.15	6.02	5.25	5.86	1.98	3.33	2.16	3.26	1.63	2.35	2.1667	4.91	2.6167	5.71	2.7033	3.9733	2.49	2.4133
AT4G15620	30.57	29.6	22.82	11.88	6.28	16.2	26.6	26.48	27.02	22.42	22.17	25.37	28.77	31.8	23.16	23.29	16.73	13.23	30.64	30.46	26.65	28.8	20.4	20.05	27.6633	11.4533	27.91	17.75	26.7	23.32	29.25	23.0833
AT4G15680	3.64	4.93	3.34	0.94	1.61	1.7	2.54	5.09	4.44	2.23	1.72	2.22	3.73	3.7	2.2	1.15	1.05	0.71	2.15	2.88	2.04	1.43	1.46	1.66	3.97	1.4167	3.21	0.97	4.0233	2.0567	2.3567	1.5167
AT4G16515	6.68	10.58	11.41	59.11	69.41	62.11	13.25	12.11	13.75	57.15	68.64	56.7	9.98	6.47	9.59	56.46	51.85	63.2	6.86	5.54	6.58	11.97	11.94	15.89	9.5567	63.5433	8.68	57.17	13.0367	60.83	6.3267	13.2667
AT4G16670	3.05	4.43	4.22	6.89	9.68	8.32	3.09	3.5	3.38	5.27	7.6	5.71	4.39	3.8	3.91	7.03	8.1	7.75	3.47	4.47	4.56	5.67	4.79	5.46	3.9	8.2967	4.0333	7.6267	3.3233	6.1933	4.1667	5.3067
AT4G16680	1.05	2.08	1.54	4.89	3.69	4.35	2.93	2.33	2.29	2.68	2.44	2.16	2.73	2.51	2.78	2.95	3.62	4.05	1.59	1.9	2.19	2.51	2.45	2.57	1.5567	4.31	2.6733	3.54	2.5167	2.4267	1.8933	2.51
AT4G16770	4.24	5.44	3.85	10.98	8.23	9.53	3.64	4.63	3.8	9.26	7.95	9.24	5.75	5.56	4.08	10.71	11.87	12.7	4.22	5.6	3.82	7.04	6.36	6.27	4.51	9.58	5.13	11.76	4.0233	8.8167	4.5467	6.5567
AT4G16780	3.51	4.39	4.85	68.32	64.84	69.45	5.06	4.54	4.3	64.53	62.91	60.71	5.06	4.59	4.96	61.5	68.98	77.02	3.39	4.06	4.59	36.2	29.8	38.21	4.25	67.5367	4.87	69.1667	4.6333	62.7167	4.0133	34.7367
AT4G16860	9.49	11.38	10.46	22.24	21.56	17.95	12.19	12.54	12.81	17.61	16.14	15.34	15.87	15.99	15.49	16.18	19.45	27.06	11.48	11.18	15.05	17.09	17.51	17.57	10.4433	20.5833	15.7833	20.8967	12.5133	16.3633	12.57	17.39
AT4G17470	2.25	2.52	1.93	0.58	0.28	0.65	1.18	0.86	0.82	0.46	0.77	0.67	2.02	1.65	1.63	0.63	0.68	0.7	2.75	3.88	2.37	1.42	1.56	1.35	2.2333	0.5033	1.7667	0.67	0.9533	0.6333	3	1.4433
AT4G17860	0.85	1.31	0.91	0.07	0.04	0.04	0.51	0.23	0.32	0.11	0.08	0.18	1.91	1.59	0.72	0.24	0.24	0.67	0.69	0.92	0.4	0.68	0.18	0.25	1.0233	0.05	1.4067	0.3833	0.3533	0.1233	0.67	0.37
AT4G18750	2.64	2.58	3.11	1.41	1.31	1.55	2.92	3.18	3.25	1.99	2.42	2.38	2.64	2.93	3.01	2.06	1.62	1.91	3.39	3.46	2.81	2.46	2.35	2.37	2.7767	1.4233	2.86	1.8633	3.1167	2.2633	3.22	2.3933
AT4G19380	15.54	16.77	15.64	7.96	8.53	6.79	12.55	13.45	14.62	7.25	8.38	8.28	15.21	15.71	13.82	7.54	9.09	10.58	14.53	14.5	14.76	10.24	11.19	10.43	15.9833	7.76	14.9133	9.07	13.54	7.97	14.5967	10.62
AT4G19690	79.22	84.31	92.55	13.08	23.12	44.65	98.36	107.66	76.79	37.36	39.77	31.85	58.7	28.89	37.28	23.75	13.96	9.7	53.99	69.69	52.7	23.31	16.88	10.54	85.36	26.95	41.6233	15.8033	94.27	36.3267	58.7933	16.91
AT4G20040	1	0.7	0.91	0.16	0.14	0.33	0.33	0.56	1.02	0.5	0.55	0.59	0.69	0.64	0.94	0.71	0.27	0.17	0.74	0.76	0.57	0.41	0.75	0.54	0.87	0.21	0.7567	0.3833	0.6367	0.5467	0.69	0.5667
AT4G21500	0.96	1.6	1.17	3.05	2.65	2.63	1.03	0.94	0.97	1.83	2.17	2.05	0.69	1.38	1.27	1.51	3.41	2.64	1.52	1.29	1.01	1.5	1.72	1.99	1.2433	2.7767	1.1133	2.52	0.98	2.0167	1.2733	1.7367
AT4G21745	0.28	0.15	0.17	0.52	0.9	1.55	0.34	0.05	0.12	0.25	1.08	0.81	0.37	0.25	0.2	0.4	0.62	0.47	0	0.27	0.48	0.14	0.39	0.42	0.2	0.99	0.2733	0.4967	0.17	0.7133	0.25	0.3167
AT4G21760	2.45	2.97	3.16	0.87	0.86	1.28	1.33	1.19	1.02	1.34	1.94	1	1.44	2.32	1.1	0.98	1.06	1.5	2.22	2.38	1.06	1.52	1.64	1.29	2.86	1.0033	1.62	1.18	1.18	1.4267	1.8867	1.4833
AT4G21903	1.57	1.76	1.52	0.49	0.65	1.03	0.9	1.27	0.97	0.97	1.35	0.79	1.35	1.23	1.04	1.17	0.99	0.86	1.07	1.14	0.72	1.22	1.01	1.2	1.6167	0.7233	1.2067	1.0067	1.0467	1.0367	0.9767	1.1433
AT4G21990	79.95	75.27	75.79	33.27	30.73	45.66	76.8	64.33	57.35	57.29	56.43	58.03	50.75	52.6	51.78	52.38	44.08	40.15	78.81	87.18	69.63	50.54	52.62	59.06	77.0033	36.5533	51.71	45.5367	66.16	57.25	78.54	54.0733
AT4G22513	243.59	137.94	201.67	91.11	77.38	80.14	283.01	317.79	357.68	124.81	138.65	220.59	79.67	105.34	148.8	73.85	68.76	54.36	240.8	242.33	122.96	82.02	118.26	89.24	194.4	82.8767	111.27	65.6567	319.493	161.35	202.03	96.5067
AT4G22517	344.38	199.62	253.03	144.21	119.26	135.59	352.12	384.36	406.36	199.13	210.25	303.6	188.05	226.26	268.51	124.22	140.87	130.18	310.18	304.29	210.01	175.87	218.35	171.95	265.677	133.02	227.607	131.757	380.947	237.66	274.827	188.723
AT4G22610	3.22	2.97	3.18	1.01	1.62	1.8	1.1	1.51	1.89	1.49	1.22	2.72	1.97	2.1	2.21	2.96	0.76	0.62	2.06	1.51	0.77	1.52	1.7	0.64	3.1233	1.4767	2.0933	1.4467	1.5	1.81	1.4467	1.2867
AT4G22880	3.18	3.67	3.41	0.75	0.42	1.6	2.53	2.23	2.98	1.87	2.41	3.21	4.52	5.96	3.83	1.98	2.04	1.48	4.02	3.7	3.49	2.45	1.96	2.4	3.42	0.9233	4.77	1.8333	2.58	2.4967	3.7367	2.27
AT4G23030	0.29	0.73	0.65	2.07	2.04	1.48	0.57	0.63	0.4	1.15	1.54	1.48	0.86	0.82	1.38	1.19	1.09	2.25	0.66	0.87	0.86	1.17	1.1	1.03	0.5567	1.8633	1.02	1.51	0.5333	1.39	0.7967	1.1
AT4G23900	2.33	2.82	1.74	0	0.36	0.43	0.58	3.25	3.72	2.23	2.67	2.67	1.01	2.17	2.26	3.58	1.04	1.09	2.18	1.79	2.66	0.23	0.61	0	2.2967	0.2633	1.8133	1.9033	2.5167	2.5233	2.21	0.28
AT4G24010	0.86	1.09	0.76	0.11	0.1	0.39	0.54	0.73	0.63	0.26	0.44	0.18	0.89	0.74	0.76	0.35	0.42	0.33	0.93	0.97	0.75	0.58	0.33	0.33	0.9033	0.2	0.7967	0.3667	0.6333	0.2933	0.8833	0.4133
AT4G24275	7.95	8.06	7.77	25.05	26.69	24.93	6.51	8.35	8.02	20.77	20.91	18.35	7.5	7.18	7.26	17.17	16.57	21.48	8.06	5.36	8.24	9.55	9.34	9.94	7.9267	25.5567	7.3133	18.4067	7.6267	20.01	7.22	9.61
AT4G25220	0.57	0.78	1.13	1.5	2.3	1.59	0.95	1.03	1	1.28	1	0.97	1.2	0.61	1.48	2.67	1.93	1.53	1.57	1.27	1.18	1.38	3.3	2.15	0.8267	1.7967	1.0967	2.0433	0.9933	1.0833	1.34	2.2767
AT4G25260	14.37	11.68	14.57	43.63	44.12	43.59	13.59	15.65	16.66	48.65	46.08	46.83	11.42	11.71	13.71	32.65	36.35	36.44	13.99	12.18	12.57	25.51	28.31	29.28	13.54	43.78	12.28	35.1467	15.3	47.1867	12.9133	27.7
AT4G25420	0.69	0.66	1	2.43	2.19	2.52	0.71	0.9	0.27	3.07	3.21	3.19	0.88	0.69	0.84	2.64	3.34	3.86	0.65	0.55	0.32	0.6	0.62	0.8	0.7833	2.38	0.8033	3.28	0.6267	3.1567	0.5067	0.6733
AT4G25630	98.2	73.49	90.28	38.55	45.5	48.82	74.2	73.38	73.41	43.83	44.56	48.33	67.56	64.8	81.17	55.17	50.61	37.22	99.66	91.91	83	54.65	58.55	49.31	87.3233	44.29	71.1767	47.6667	73.6633	45.5733	91.5233	54.17
AT4G25850	0.84	0.86	0.81	0.26	0.4	0.41	0.48	0.66	0.39	0.39	0.63	0.37	0.89	1.16	0.86	0.97	0.5	0.36	0.7	0.6	0.17	0.43	0.39	0.2	0.8367	0.3567	0.97	0.61	0.51	0.4633	0.49	0.34
AT4G26260	0.97	1.32	1.48	0.35	0.42	0.4	1.24	1.58	1.75	0.63	0.45	0.73	1.79	1.72	2.19	0.15	0.63	0.62	1.5	0.66	0.51	0.63	0.65	0.3	1.2567	0.39	1.9	0.4667	1.5233	0.6033	0.89	0.5267
AT4G27260	18.37	18.87	20.39	50.98	57.91	49.32	16.88	20.54	23.84	39.02	46	47.36	22.45	25.13	26.01	45.32	47.94	58.51	17.84	18.91	18.75	24.65	27.89	28.09	19.21	52.7367	24.53	50.59	20.42	44.1267	18.5	26.8767
AT4G27310	13.23	16.45	15.93	50.52	46.91	41.86	18.11	18.56	19.2	39.46	41.73	38.75	21.84	19.88	18.63	36.96	45.58	49.6	12.59	10.08	10.54	28.96	24.67	28.26	15.2033	46.43	20.1167	44.0467	18.6233	39.98	11.07	27.2967
AT4G27450	8.5	7.95	8.91	20.81	23.41	18.25	11.1	12.58	11.97	13.49	19.57	16.18	13.49	13.08	14.15	13.98	15.01	17.29	8.42	9.24	12.62	16.53	14.73	14.53	8.4533	20.8233	13.5733	15.4267	11.8833	16.4133	10.0933	15.2633
AT4G27570	2.05	1.87	2.07	0.14	0.03	0.31	2.01	1.47	2.78	0.37	0.61	0.65	2.42	2.85	2.2	0.46	0.12	0.22	1.05	1.27	0.33	0.77	0.48	0.51	1.9967	0.16	2.49	0.2667	2.0867	0.5433	0.8833	0.5867
AT4G28040	1.32	3.02	2.04	5.23	10.61	6.26	5.23	5.3	5.22	3.3	4.8	4.47	3.72	3.57	4.11	5.44	3.66	4.49	4.25	3.47	4.26	4.79	6.37	6.12	2.1267	7.3667	3.8	4.53	5.25	4.19	3.9933	5.76
AT4G28160	3.4	3.97	3.51	0.84	0.94	2.5	2.74	3.05	4.82	2.06	3.16	2.86	3.8	4.1	2.57	1.31	1.29	0.28	4.57	3.44	3.3	4.28	3.61	5.49	3.6267	1.4267	3.49	0.96	3.5367	2.6933	3.77	4.46
AT4G28240	30.68	29.46	29.1	80.76	90.85	72.26	31.7	34.21	35.54	97.12	91.02	95.51	30.2	30.11	31.86	68.79	76.59	87.53	30.74	27.23	31.32	56.64	61.12	56.05	29.7467	81.29	30.7233	77.6367	33.8167	94.55	29.7633	57.9367
AT4G28720	1.59	2.16	1.46	18.59	19.51	15.36	1.57	2.59	2.2	16.37	15.32	16.44	2.78	1.9	1.97	15.17	15.63	18.88	1.11	1.12	1.39	1.87	2.08	2.66	1.7367	17.82	2.2167	16.56	2.12	16.0433	1.2067	2.2033
AT4G28850	1.14	1.13	1.36	3.49	4.96	4.79	2.72	2.18	2.13	3.11	3.06	3.13	2.19	2.49	3.49	5.2	4.41	2.36	3.32	2.85	2.86	3.32	4.42	5.18	1.21	4.4133	2.7233	3.99	2.3433	3.1	3.01	4.3067
AT4G28940	9.9	7.47	11.26	2.99	6.56	5.54	6.32	4.72	7.38	5.18	6.79	5.96	6	4.41	6.01	6.88	4.26	3.78	8.66	10.16	7.4	7.48	10.04	9.97	9.5433	5.03	5.4733	4.9733	6.14	5.9767	8.74	9.1633
AT4G29150	2.99	2.89	2.59	1.31	1.04	1.59	3.33	3.05	2.93	2.2	2.06	1.53	2.55	2.46	3.19	1.27	1.43	1.31	2.96	3.25	3.22	2.12	2.09	2.21	2.8233	1.3133	2.7333	1.3367	3.1033	1.93	3.1433	2.14
AT4G29710	1.61	0.89	1.44	0.45	0.16	0.46	0.8	0.78	0.99	0.4	1.55	0.52	1.6	1.41	0.69	0.83	1.5	0.99	1.32	1.4	1.74	0.99	1.33	0.84	1.3133	0.3567	1.2333	1.1067	0.8567	0.8233	1.4867	1.0533
AT4G29740	2.04	2.88	2.01	0.79	0.8	0.8	2.06	1.69	2.42	1.22	1	0.77	1.37	1.57	1.64	0.73	0.62	0.59	2.12	1.67	1.97	2.12	1.3	1.37	2.31	0.7967	1.5267	0.6467	2.0567	0.9967	1.92	1.5967
AT4G30110	2.04	2.92	2.55	0.73	1.62	1.23	1.13	1.19	1.1	0.97	0.84	0.68	1.52	1.37	1.89	1.25	0.84	1.12	2.51	2	1.89	1.33	1.44	1.46	2.5033	1.1933	1.5933	1.07	1.14	0.83	2.1333	1.41
AT4G30250	2.59	2.07	2.15	0.58	0.89	0.89	2.36	2.58	2.86	1.29	1.16	1.27	1.96	2.11	2.16	1.47	1.39	1.03	2.42	2.32	1.54	2.19	1.41	1.61	2.27	0.7867	2.0767	1.2967	2.6	1.24	2.0933	1.7367
AT4G30270	35.23	55.73	60.07	140.58	190.72	114.44	137.53	139.41	144.21	141.49	197.5	169.21	98.65	105.96	124.47	128.18	169.76	237.3	94.57	94.4	82.3	170.46	188.38	184.36	50.3433	148.58	109.693	178.413	140.383	169.4	90.4233	181.067
AT4G30290	9.6	10.49	11.06	19.34	21.33	25.1	8.32	9.28	9.25	27.79	30.89	25.21	9.1	9.7	11.22	25.94	18.52	16.2	12.28	11.73	14.33	13.97	18.85	15.74	10.3833	21.9233	10.0067	20.22	8.95	27.9633	12.78	16.1867
AT4G30410	4.8	5.13	5.64	9.25	13.93	13.08	5.42	5.86	5.08	10.81	14.07	9.4	5.42	6.15	5.44	10.56	9.93	9.63	5.06	5.5	6.96	8.46	8.4	8.1	5.19	12.0867	5.67	10.04	5.4533	11.4267	5.84	8.32
AT4G31110	0	0	0	0.53	0.76	0.55	0.02	0	0.59	0.07	0.44	0.09	0.75	0	0.28	0	0	0.21	0.17	0	0	0	0.42	0.03	0	0.6133	0.3433	0.07	0.2033	0.2	0.0567	0.15
AT4G31370	0	0	0.11	1.51	1.32	1.75	0.2	0.1	0	1.47	1.4	0.85	0.11	0	0.3	1.86	2.19	1.36	0	0.16	0.11	0.09	0.15	0.14	0.0367	1.5267	0.1367	1.8033	0.1	1.24	0.09	0.1267
AT4G31380	3.47	3.8	2.77	77.49	69.87	66.22	4.16	6.32	6.05	64.62	61.44	51.69	11.82	7.09	8.74	49.69	61.1	69.04	1.81	1.64	1.86	17.89	10	15.72	3.3467	71.1933	9.2167	59.9433	5.51	59.25	1.77	14.5367
AT4G31500	103.73	102.54	103.35	42.44	47.58	60.96	91.43	83.48	95.49	61.68	73.37	63	94.12	91.23	108.05	86.57	59.77	63.15	99.26	109.31	88.4	78.85	75.8	72.85	103.207	50.3267	97.8	69.83	90.1333	66.0167	98.99	75.8333
AT4G31940	28.43	21.56	27.3	2.95	3.8	9.73	37.84	28.37	22.14	8.23	7.98	6.66	11.37	5.07	7.2	4.24	2.09	1.62	14.53	18.2	10.94	3.94	2.97	1.89	25.7633	5.4933	7.88	2.65	29.45	7.6233	14.5567	2.9333
AT4G32280	1.88	2.61	1.42	50.1	42.94	45.29	1.06	2.01	1.88	40.97	37.08	37.47	4.85	3.66	4.27	45.19	50.23	53.87	0.78	1.24	1.08	4.32	4.25	5.38	1.97	46.11	4.26	49.7633	1.65	38.5067	1.0333	4.65
AT4G32460	19.27	17.77	20.78	38.09	45.86	39.36	16	22.35	23.74	32.5	40.17	35	20.09	17.52	22.12	31.01	32.16	36.24	18.96	19.46	18.72	18.81	18.95	16.09	19.2733	41.1033	19.91	33.1367	20.6967	35.89	19.0467	17.95
AT4G32540	0.45	0.66	0.7	0.09	0.12	0.22	0.42	0.86	0.6	0.1	0.46	0.19	0.66	0.45	0.64	0.16	0.28	0.31	0.35	0.32	0.35	0.24	0.47	0.38	0.6033	0.1433	0.5833	0.25	0.6267	0.25	0.34	0.3633
AT4G32950	2.14	1.82	2.26	1.22	1	0.85	1.85	2.48	3.02	1.96	2.18	1.65	3.3	2.7	2.08	1.72	0.7	1.28	2.1	2.4	2.08	2.24	1.38	1.58	2.0733	1.0233	2.6933	1.2333	2.45	1.93	2.1933	1.7333
AT4G33490	3	2.96	2.16	5.94	8.88	5.7	2.77	4.41	4.28	8.45	11.94	11.35	2.11	2.82	2.85	7.92	6.14	7.12	2.21	3.47	5.28	9.87	7.37	9.21	2.7067	6.84	2.5933	7.06	3.82	10.58	3.6533	8.8167
AT4G34290	175.6	153.33	159.48	71.87	69.23	81.32	168.17	162.7	158.91	90.23	97.85	100.19	125.08	128.76	124.94	75.65	76.47	73.66	175.22	151.21	131.34	90.01	97.19	84.4	162.803	74.14	126.26	75.26	163.26	96.09	152.59	90.5333
AT4G34530	5.47	4.78	5.53	18.21	15.75	17.81	8.89	5.48	5.69	17.16	17.28	18.09	6.59	8.26	6.02	15.45	21.62	21.6	5.74	3.55	6.03	9.99	9.71	9.41	5.26	17.2567	6.9567	19.5567	6.6867	17.51	5.1067	9.7033
AT4G34550	1.97	2.89	1.67	5.72	5.16	4.11	2.66	3.4	3.14	4.08	3.27	2.73	3.28	2.3	2.24	3.15	4.69	4.33	2.45	3.35	3	2.22	1.48	2.14	2.1767	4.9967	2.6067	4.0567	3.0667	3.36	2.9333	1.9467
AT4G34770	1.58	2.12	3.49	8.74	8.42	11.83	2.31	4.06	3.41	11.32	13.96	11.04	3.09	1.62	2.79	8.43	7.88	8.87	0.59	0.68	1.17	2.2	3.83	2.46	2.3967	9.6633	2.5	8.3933	3.26	12.1067	0.8133	2.83
AT4G34950	33.43	30.14	27.1	11.07	11.87	14.03	25.75	22.85	21.22	8.92	7.22	8	20.62	23.71	22.72	14.88	12.29	11.56	33.74	38.57	36.25	19.36	17.61	16.78	30.2233	12.3233	22.35	12.91	23.2733	8.0467	36.1867	17.9167
AT4G34970	3.58	4.4	4.32	8.53	8.57	9.83	4.77	4.32	4.89	6.49	8.23	7.99	4.37	4.38	4.85	6.19	8.66	6.91	3.6	4.42	4.08	4.82	4.84	5.59	4.1	8.9767	4.5333	7.2533	4.66	7.57	4.0333	5.0833
AT4G35190	1.03	1.32	1.02	4.22	4.77	2.72	1.87	1.27	1.41	1.74	1.94	1.48	1.52	1.76	2.34	3.5	3.36	3.79	1.14	1.82	2.13	1.38	0.54	0.65	1.1233	3.9033	1.8733	3.55	1.5167	1.72	1.6967	0.8567
AT4G35720	0.69	0.95	1.24	4.97	5.15	3.59	1.15	1.09	0.84	3.54	4.79	3.52	1.52	1.35	1.09	4.47	5.06	6.85	0.86	0.82	0.88	1.36	0.97	1.53	0.96	4.57	1.32	5.46	1.0267	3.95	0.8533	1.2867
AT4G35770	10.21	11.85	13.08	347.03	331.79	136.91	52.42	34.1	34.47	132.06	169.93	147.15	69.29	59.07	31.19	83.08	179.56	270.31	8.42	6.56	16.55	53.39	53.7	51.26	11.7133	271.91	53.1833	177.65	40.33	149.713	10.51	52.7833
AT4G36040	42.35	47.15	50.82	108.22	125.92	100.99	48.17	62.13	64.86	99.68	116.73	112.5	80.26	79.69	73.61	82.71	94.79	114.55	46.7	41.39	44.41	82.06	77.49	74.72	46.7733	111.71	77.8533	97.35	58.3867	109.637	44.1667	78.09
AT4G37430	4.51	4.99	4.48	2.42	1.29	3.47	3.93	4.91	3.16	3.11	2.21	2.66	6.26	4.75	7.01	3.62	3.39	3.59	6.5	5	6.97	5.35	4.97	3.49	4.66	2.3933	6.0067	3.5333	4	2.66	6.1567	4.6033
AT4G37770	0.27	0.41	0.17	4.49	4.42	3.13	0.2	0.16	0.34	3.67	3.07	3.34	0.41	0.13	0.24	4.04	5.18	5.72	0.08	0.11	0.14	0.07	0.2	0.42	0.2833	4.0133	0.26	4.98	0.2333	3.36	0.11	0.23
AT4G38400	7.58	7.3	7.83	20.78	23.71	24.11	5.64	4.82	5.87	15.61	17.09	16.26	6.78	8	7.31	19.01	19.81	21.57	5.41	6.9	6.34	8.37	8.88	10.65	7.57	22.8667	7.3633	20.13	5.4433	16.32	6.2167	9.3
AT4G38820	1.49	0.76	1.91	6.54	7.63	4.02	0	0.82	0.03	2.78	11.54	11.08	0	0	2.65	0	10	5.24	2.72	0	2.16	0	3.04	4.23	1.3867	6.0633	0.8833	5.08	0.2833	8.4667	1.6267	2.4233
AT4G38825	1.58	1.8	3.61	8.95	9.27	7.64	3.52	3.78	3.6	17.52	5.92	6.8	3.84	1.62	0	9.27	4.08	9.16	0	0.97	0	5.09	3.17	2.84	2.33	8.62	1.82	7.5033	3.6333	10.08	0.3233	3.7
AT4G39675	29.57	36.02	29.64	54.93	74.61	84.04	25.09	30.29	27.08	36.14	47.46	38.47	34.96	33.02	29.79	66.05	36.09	31.54	19.86	27.27	33.13	31.48	29.32	29.36	31.7433	71.1933	32.59	44.56	27.4867	40.69	26.7533	30.0533
AT4G39830	0.49	0.69	0.62	1.28	1.61	1.29	0.64	0.53	0.59	1.05	1.17	1.13	0.7	0.29	0.72	0.96	1.18	0.87	0.64	0.37	0.41	0.63	0.57	0.61	0.6	1.3933	0.57	1.0033	0.5867	1.1167	0.4733	0.6033
AT4G39940	45.06	53.26	50.4	11.61	11.72	18.5	35.96	33.66	35.41	16.78	19.12	15.39	49.01	53.32	45.08	23.93	14.39	13.58	56.45	62.07	51.36	35.28	27.01	29.74	49.5733	13.9433	49.1367	17.3	35.01	17.0967	56.6267	30.6767
AT4G39950	44.94	42.25	44.74	14.08	15.87	23.71	34.04	30.46	36	20.58	24.95	23.56	36.44	36.65	41	28.93	18.06	18.66	46.35	48.09	35.75	32.27	32.15	34.66	43.9767	17.8867	38.03	21.8833	33.5	23.03	43.3967	33.0267
AT5G01210	17.11	17.64	21.73	39.77	45.52	45.78	21.52	25.82	25.59	36.02	47.65	38.75	18.64	19.71	21.15	37.65	35.34	44.48	21.92	19.12	18.9	26.23	31.37	26.13	18.8267	43.69	19.8333	39.1567	24.31	40.8067	19.98	27.91
AT5G01435	3.38	1.37	6.17	0	0.83	0.16	0.63	1.22	1.61	2.83	0	0.74	2.87	0.23	0	0.89	0.1	0	1.51	1.49	2.41	4.17	0	2.41	3.64	0.33	1.0333	0.33	1.1533	1.19	1.8033	2.1933
AT5G01740	14.98	17.71	22.91	70.72	64.99	56.39	18.97	16.19	17.82	48.67	45.43	41.12	21.39	21.55	17.3	40.36	52.98	65.04	12.77	10.38	12.71	22.01	21.02	26.05	18.5333	64.0333	20.08	52.7933	17.66	45.0733	11.9533	23.0267
AT5G01881	7.57	6.19	7.89	3.41	4.6	2.07	7.88	9.98	9.93	5.82	8.56	4.98	6	5.21	6.32	4.68	4.88	3.31	9.59	4.78	5.59	4.87	3.01	3.43	7.2167	3.36	5.8433	4.29	9.2633	6.4533	6.6533	3.77
AT5G02020	0.94	2.04	2.43	9.63	12.01	8.59	1.79	2.46	4.11	5.12	5.75	6.02	2.93	3.53	3.08	4.49	6.08	6.56	1.98	2.5	2.93	4.23	5.17	3.9	1.8033	10.0767	3.18	5.71	2.7867	5.63	2.47	4.4333
AT5G02180	3.03	3.9	4.19	8.73	9.15	9.69	6.23	5.26	5.09	7.84	7.27	8.29	6.72	7.42	6.58	8.24	8.25	11.05	3.91	3.71	3.91	6.85	5.95	6.16	3.7067	9.19	6.9067	9.18	5.5267	7.8	3.8433	6.32
AT5G02190	2.15	1.49	1.58	4.21	4.3	4.7	2.07	2.15	1.53	4.14	3.35	3.42	2.16	1.99	1.71	3.66	4.64	4.15	2.11	2.48	2.03	2.06	3.59	2.49	1.74	4.4033	1.9533	4.15	1.9167	3.6367	2.2067	2.7133
AT5G02200	0.1	0.82	0.47	3.87	5.7	3.32	0.82	0.77	0.86	3.35	3.26	3.83	1.11	2.01	0.94	3.14	3.01	4.26	0.88	0.66	0.99	1.65	1.41	2.19	0.4633	4.2967	1.3533	3.47	0.8167	3.48	0.8433	1.75
AT5G02540	5.37	6.19	6.87	103.82	102.42	80.69	7.53	6.96	6.61	78.76	74.06	69.09	6.64	7.38	6.74	75.49	91.36	113.79	4.94	3.51	4.48	6.13	6.72	7.56	6.1433	95.6433	6.92	93.5467	7.0333	73.97	4.31	6.8033
AT5G02580	2.01	2.19	2.65	10.54	11	11.2	1.75	2.04	1.83	8.3	9.05	8.77	2.39	3.32	3.35	10.14	10.74	11.18	2.64	3.76	2.81	14.81	11.82	13.65	2.2833	10.9133	3.02	10.6867	1.8733	8.7067	3.07	13.4267
AT5G02760	16.93	15.41	18.18	102.83	89.22	95.78	16.89	17.42	17.15	81.7	83.72	81.01	20.67	19.02	18.11	84.55	104.64	109.95	12.3	12.16	11.21	11.73	16.06	18	16.84	95.9433	19.2667	99.7133	17.1533	82.1433	11.89	15.2633
AT5G02780	7.68	6.31	7.36	0.87	1.16	3.17	6.38	6.75	4.73	3.4	4.18	3.19	3.17	1.72	2.16	3.3	1.15	1.13	4.11	5.17	5.11	2.74	2.34	2.04	7.1167	1.7333	2.35	1.86	5.9533	3.59	4.7967	2.3733
AT5G02810	9.46	12.97	11.21	44.05	47.97	37.3	14.65	16.87	16.1	34.5	34.39	34.77	21.37	20.83	21.52	31.73	38.4	48.74	12.48	11.69	16.44	38.07	37.01	38.5	11.2133	43.1067	21.24	39.6233	15.8733	34.5533	13.5367	37.86
AT5G02840	42.19	51.99	45.98	105.32	105.1	79.82	64.35	58.97	62.76	77.46	74.56	69.81	75.95	78.48	70.34	68.18	78.16	92.93	46.93	45.31	58.27	81.88	73.84	75.07	46.72	96.7467	74.9233	79.7567	62.0267	73.9433	50.17	76.93
AT5G02865	0	0.06	0	1.77	0.58	0.71	0.06	0	0.15	0.95	1.51	1.61	0.06	0.06	0	0.93	1.2	0.62	0	0	0.13	0.16	0.12	0.06	0.02	1.02	0.04	0.9167	0.07	1.3567	0.0433	0.1133
AT5G03350	13.53	8.96	11.8	4.02	2.48	5.56	6.26	7.38	9.05	5.11	6.93	5.91	10.92	11.22	12.24	6.64	6.74	6.26	10.33	8.57	6.98	6.14	5.65	5.73	11.43	4.02	11.46	6.5467	7.5633	5.9833	8.6267	5.84
AT5G03390	3.16	3.27	3.27	1.54	1.08	1.64	4.78	4.99	3.39	2.96	3.32	1.88	4.02	3.87	3.71	2.14	2.35	2.27	4.08	4.24	3.75	3.06	2.84	2.79	3.2333	1.42	3.8667	2.2533	4.3867	2.72	4.0233	2.8967
AT5G03585	0.34	0	0	0.62	0.93	1.28	0.99	0.62	0	0	0.13	0.31	0	1.07	1.86	0	0	0.75	1.97	0.11	0.65	1.12	0	0.28	0.1133	0.9433	0.9767	0.25	0.5367	0.1467	0.91	0.4667
AT5G03615	2.23	1.17	1.53	6.41	9.84	2.45	5.2	5.61	1.95	1.38	1	2.58	4.21	2.93	2.61	0.56	2.88	6.59	0.48	0.25	1.47	1.43	2.86	2.41	1.6433	6.2333	3.25	3.3433	4.2533	1.6533	0.7333	2.2333
AT5G03960	3.1	3.19	3.7	9.73	12.67	11.63	2.35	2.73	2.89	8.78	11.37	9.32	3.96	2.99	5.2	10.08	11.38	12.33	2.58	2.73	3.93	5.59	6.38	7.86	3.33	11.3433	4.05	11.2633	2.6567	9.8233	3.08	6.61
AT5G04120	1.65	1.17	1.62	0.22	0	0.18	1.8	0.05	0.11	0.14	0.1	1.3	0.4	0.23	0.14	0.38	0.59	0.28	2.39	3.99	1.35	0.85	1.8	1.25	1.48	0.1333	0.2567	0.4167	0.6533	0.5133	2.5767	1.3
AT5G04150	2.26	2.82	3.87	1.74	0.96	1.28	2.06	1.71	1.41	0.64	1.16	0.9	2.78	1.49	1.32	1.66	1.57	1.04	3.57	3.12	4.11	1.99	1.17	1.85	2.9833	1.3267	1.8633	1.4233	1.7267	0.9	3.6	1.67
AT5G04190	3.12	3.16	3.23	11.45	11.22	9.76	4.46	3.83	4.02	11.96	12.52	11.59	4.86	4.62	3.98	10.33	10.27	13.51	2.31	1.6	1.13	4.65	4.97	4.59	3.17	10.81	4.4867	11.37	4.1033	12.0233	1.68	4.7367
AT5G04660	2.59	3.16	3.33	1.57	0.34	1.57	3.27	2.82	2.9	1.68	2.22	2.35	3.36	3.63	1.98	2.03	2.42	1.59	2.78	3.13	2.99	2.62	1.33	2.57	3.0267	1.16	2.99	2.0133	2.9967	2.0833	2.9667	2.1733
AT5G04950	90.01	94.3	90.49	23.31	33.25	53.11	72.36	78.86	69.07	45.77	58.11	44.62	67.53	64.56	65.99	68.13	39.31	32.6	73.96	77.25	58.9	53.51	47.51	42.39	91.6	36.5567	66.0267	46.68	73.43	49.5	70.0367	47.8033
AT5G05250	21.16	23.34	23.19	7.92	6.8	12.08	16.65	12.44	10.74	11.53	11.16	11.37	27.45	18.6	14.66	11.58	7.86	5.93	22.18	26.99	23.81	18.33	15.82	16.41	22.5633	8.9333	20.2367	8.4567	13.2767	11.3533	24.3267	16.8533
AT5G05690	47.27	49.92	50.88	110.04	105.17	92.22	60.01	59.31	59.63	103.11	105.19	102.74	77.87	75.44	68.16	92.81	106.35	123.5	48.45	48.04	55.19	66.22	65.68	70.05	49.3567	102.477	73.8233	107.553	59.65	103.68	50.56	67.3167
AT5G05860	12.82	12.45	13.61	6.04	5.23	8.17	11.81	10.21	12.53	5.81	6.2	6.12	13.47	14.53	11.49	7.43	5.42	5.22	9.59	11.33	10.15	8.19	6.68	7.65	12.96	6.48	13.1633	6.0233	11.5167	6.0433	10.3567	7.5067
AT5G05965	0.46	0.96	1.53	5.88	6.45	4.21	0.87	1.49	0.91	3.32	2.01	1.9	1.32	1.15	1.67	2.01	3.95	4.67	1.03	0.59	1.17	2.17	2.75	2.67	0.9833	5.5133	1.38	3.5433	1.09	2.41	0.93	2.53
AT5G06640	4.55	7.05	7.36	9.51	16.26	13.96	10.06	10.79	10.1	10.31	10.34	11.59	12.84	10.75	14.2	20.93	18.6	12.32	11.8	12.34	12.93	11.53	23.72	16.19	6.32	13.2433	12.5967	17.2833	10.3167	10.7467	12.3567	17.1467
AT5G06980	13.25	21.25	19.48	52.62	46.46	37.11	23.17	24.56	25.1	33.51	37.89	30.22	31.63	31.41	26.28	37.57	47.05	55.68	12.35	10.79	12.91	32.01	27.73	31.74	17.9933	45.3967	29.7733	46.7667	24.2767	33.8733	12.0167	30.4933
AT5G06990	0.52	1.17	0.75	1.72	2.58	1.84	0.82	1.09	1.57	1.41	1.14	1.64	1.52	1.2	1.32	2.63	2.38	1.61	1.27	1.44	1.2	1.26	1.86	1.43	0.8133	2.0467	1.3467	2.2067	1.16	1.3967	1.3033	1.5167
AT5G07000	9.94	11.5	11.83	31.52	30.14	31.49	11.14	10.39	10.82	27.06	30.41	28.54	9.24	9.51	9.47	28.82	33.69	37.59	7.45	7.45	7.71	13.04	11.98	13.9	11.09	31.05	9.4067	33.3667	10.7833	28.67	7.5367	12.9733
AT5G07010	0.95	1.81	1.33	58.65	60.41	51.92	1.71	1.92	1.88	48.4	51.57	50.28	2.13	1.49	2.55	45.4	53.9	57.69	1.33	1.28	1.33	1.98	2.12	2.19	1.3633	56.9933	2.0567	52.33	1.8367	50.0833	1.3133	2.0967
AT5G07460	22.56	26.26	18.27	6.83	7.58	10.9	18.85	19.31	16.02	11.83	14.57	11.42	22.47	23.06	19.69	16.21	10.1	9.15	23.04	23.51	19.26	16.35	14.85	15.18	22.3633	8.4367	21.74	11.82	18.06	12.6067	21.9367	15.46
AT5G07690	8.16	8.02	5.19	0.84	0.45	1.86	4.91	4.66	3.72	1.23	1.19	0.92	8.24	9.02	6.18	2.33	1.24	1.11	7.08	8.29	6.65	6	3.51	3.97	7.1233	1.05	7.8133	1.56	4.43	1.1133	7.34	4.4933
AT5G07700	1.73	1.48	0.98	0.04	0	0.11	0.88	1.12	0.61	0.09	0.16	0.14	1.6	2.5	1.06	0.12	0.23	0.03	1.67	1.73	1.56	1.63	0.9	0.75	1.3967	0.05	1.72	0.1267	0.87	0.13	1.6533	1.0933
AT5G08275	1.23	2.32	3.06	6.85	4.97	3.62	6.46	1.39	1.3	2.33	0	5.26	3.15	3.87	0	2.98	4.27	3.47	2.31	2.62	9.46	4.21	4.39	6.95	2.2033	5.1467	2.34	3.5733	3.05	2.53	4.7967	5.1833
AT5G08610	58.79	53.8	54.32	27.52	25.14	28.64	57.36	57.09	55.65	28.46	28.54	30.72	48.54	50.93	55.01	29.35	31.37	29.15	70.08	69.72	63.41	35.28	37	32.08	55.6367	27.1	51.4933	29.9567	56.7	29.24	67.7367	34.7867
AT5G08760	3.54	3.31	7.64	20.79	15.69	13.07	8.51	5	3.55	14.84	6.98	12.57	1.04	3.34	1.49	7.52	9.3	14.23	0	1.36	1.34	2.89	1.06	2.15	4.83	16.5167	1.9567	10.35	5.6867	11.4633	0.9	2.0333
AT5G09175	0.52	1.06	0.89	2.01	2.1	1.59	1.69	2	1.89	1.72	2.05	1.47	1.49	1.24	1.43	1.37	1.5	2.15	1.21	1.72	1.69	1.86	2.38	2.26	0.8233	1.9	1.3867	1.6733	1.86	1.7467	1.54	2.1667
AT5G09970	1.15	1.4	1.37	3.35	3.11	3.08	1.33	1.2	0.99	1.92	2.02	2.24	1.13	1.69	1.16	2.94	3.31	3.62	1.57	1.28	1.27	1.41	1.85	1.88	1.3067	3.18	1.3267	3.29	1.1733	2.06	1.3733	1.7133
AT5G10380	0.29	0.84	1.12	2.33	2.23	2.01	1.32	1.31	1.53	1.87	2.1	2.9	1.12	1.08	1.24	1.51	2.69	3.73	0.73	0.72	0.54	0.73	0.54	1.6	0.75	2.19	1.1467	2.6433	1.3867	2.29	0.6633	0.9567
AT5G10430	71.21	69.64	71.62	163.89	224.55	213.72	47.46	66.04	64.13	144.08	179.35	149.12	58.03	53.05	67.8	176.51	178.83	164.36	72.87	69.41	75.78	85.14	110.73	100.48	70.8233	200.72	59.6267	173.233	59.21	157.517	72.6867	98.7833
AT5G11320	1.6	1.34	1.63	0.71	0.55	0.64	1.34	1	1.37	0.81	1.19	0.8	1.7	1.71	2.03	0.59	1.23	0.82	1.81	1.87	1.47	1.64	1.59	1.53	1.5233	0.6333	1.8133	0.88	1.2367	0.9333	1.7167	1.5867
AT5G12050	11.82	12.73	14.79	70.56	60.22	52.69	12.66	12.81	12.26	48.79	51.52	47.3	13.13	15.22	12.66	50.29	61.8	68.21	9.12	10.2	11.21	23.18	28.24	28.5	13.1133	61.1567	13.67	60.1	12.5767	49.2033	10.1767	26.64
AT5G12940	12.64	11.64	15.06	23.7	35.6	31.38	12.15	17.42	15.4	27.94	30.85	25.98	17.44	14.87	17.67	26.07	23.16	23.11	15.68	14.11	14.96	16.78	16.1	15.08	13.1133	30.2267	16.66	24.1133	14.99	28.2567	14.9167	15.9867
AT5G14070	5.1	4.6	3.66	1.42	2.9	2.07	3.9	4.05	4.56	2.65	3.13	2.42	3.65	5.14	3.34	2.12	1.87	1.17	3.4	2.88	2.55	2.42	2.28	1.82	4.4533	2.13	4.0433	1.72	4.17	2.7333	2.9433	2.1733
AT5G14200	87.02	103.1	74.14	16.08	18.52	31.34	51.2	50.31	45.15	18.67	19.87	17.27	109.82	99.33	93.53	54	25.31	19.64	91.48	103.13	84.44	53.28	38.99	33.49	88.0867	21.98	100.893	32.9833	48.8867	18.6033	93.0167	41.92
AT5G14780	33.94	35.62	36.05	80.78	91.15	69.34	44.24	38.22	45.34	61.28	64.83	65.75	35.65	38.29	32.74	58.42	68.56	84.3	35	32.19	33.49	36.39	34.84	39.67	35.2033	80.4233	35.56	70.4267	42.6	63.9533	33.56	36.9667
AT5G14920	46.56	41.23	43.01	109.71	119.71	105.67	35.81	35.55	33.44	77.85	85.75	84.38	33.24	33.83	36.54	103.79	126.5	121.62	42.35	37.09	38.58	44.94	51.88	52.67	43.6	111.697	34.5367	117.303	34.9333	82.66	39.34	49.83
AT5G15150	4.46	4.3	4.63	7.32	9.34	11.57	4.43	4.48	5.17	9.41	9.42	9.6	5.25	4.37	5.87	9.12	9	7.61	3.11	3.85	5.57	5.28	5.63	6.45	4.4633	9.41	5.1633	8.5767	4.6933	9.4767	4.1767	5.7867
AT5G15290	2.97	3.71	3.93	5.21	10.6	6.65	2.58	3.48	4.2	4.55	4.03	6.28	2.17	2.89	3.94	7.89	4.7	3.87	3.87	3.48	3.62	5.09	8.61	11.07	3.5367	7.4867	3	5.4867	3.42	4.9533	3.6567	8.2567
AT5G15845	0.28	0.41	0.59	0.82	0.73	1.08	0.39	0.79	0.54	0.56	0.5	0.49	0.79	0.74	0.96	0.82	1	0.84	0.63	0.49	0.61	0.71	0.7	0.59	0.4267	0.8767	0.83	0.8867	0.5733	0.5167	0.5767	0.6667
AT5G16023	0.46	0.7	0	12.91	12.84	11.11	617.6	516.81	528.21	975.03	964.56	788.19	0.45	0.55	0.28	5.56	11.07	8.5	0.3	1.51	0.44	6.37	6.47	6.89	0.3867	12.2867	0.4267	8.3767	554.207	909.26	0.75	6.5767
AT5G16570	5.9	6.25	4.66	1.94	3.45	2.22	3.36	3.93	3.08	2.57	2.98	2.44	4.06	3.59	4.53	2.8	2.4	2.12	3.92	3.68	3.7	3.08	3.28	3.19	5.6033	2.5367	4.06	2.44	3.4567	2.6633	3.7667	3.1833
AT5G16860	1.13	0.93	0.84	0.65	0.52	0.32	0.91	0.89	1.17	0.61	0.41	0.89	0.65	0.86	0.84	0.52	0.77	0.46	1.12	1.09	0.86	0.95	0.87	0.67	0.9667	0.4967	0.7833	0.5833	0.99	0.6367	1.0233	0.83
AT5G17700	11.73	12.07	11.13	5.39	5.45	5.91	12.33	8.67	10.12	8.67	6.86	7.26	10	9.48	9.62	7.83	6.25	6.27	12.23	12.54	12.12	8.8	6.58	8.13	11.6433	5.5833	9.7	6.7833	10.3733	7.5967	12.2967	7.8367
AT5G17780	4.43	3.18	3.55	8.93	7.01	7.77	4.41	3.65	4.08	6.09	8	6.43	3.11	4.02	3.53	5.96	8.11	7.87	3.33	3.66	3.69	2.91	3.33	3.19	3.72	7.9033	3.5533	7.3133	4.0467	6.84	3.56	3.1433
AT5G17860	1.98	2.17	2.23	5.69	6.19	5.87	2.96	2.62	2.96	4.37	4.06	5.6	3.11	2.71	3.24	6.14	6.98	6.79	1.7	1.79	2	3.81	3.58	3.36	2.1267	5.9167	3.02	6.6367	2.8467	4.6767	1.83	3.5833
AT5G18010	0.32	0.89	0.97	12.17	11.86	14.22	1.33	1.3	0.59	14.1	14.69	9.78	0.52	1.24	0.7	8.68	8.31	9.22	0.31	0	0.62	3.06	2.93	3.4	0.7267	12.75	0.82	8.7367	1.0733	12.8567	0.31	3.13
AT5G18020	6.62	6.29	8.47	43.03	37.73	42.95	8.39	7.53	9.22	44.76	43.28	44.23	8.13	6.47	6.27	35.27	34.82	39.68	3.46	4.51	4.43	14.66	16.55	19.32	7.1267	41.2367	6.9567	36.59	8.38	44.09	4.1333	16.8433
AT5G18030	2.71	4.6	2.96	26.94	25.68	33.06	5.29	3.64	3.93	26.21	28.55	28.13	3.95	3.14	3.48	23.76	24.85	23.23	2.45	3.43	2.9	10.06	10.62	7.95	3.4233	28.56	3.5233	23.9467	4.2867	27.63	2.9267	9.5433
AT5G18050	1.28	0.53	1.44	24.37	25.01	26.94	1.12	1.1	2.03	27.66	31.03	27.48	1.22	1.88	1.55	19.17	23.22	23.72	0.08	0.99	0.65	11.22	7.82	9.98	1.0833	25.44	1.55	22.0367	1.4167	28.7233	0.5733	9.6733
AT5G18060	1.46	1.36	1.44	18.63	20.3	17.46	1.67	2.47	2.72	17.92	20.28	21.68	1.6	1.75	1.04	12.1	13.85	16.93	1.1	0.73	0.58	7.77	6.73	6.4	1.42	18.7967	1.4633	14.2933	2.2867	19.96	0.8033	6.9667
AT5G18080	5.27	2	5.59	20.92	21.2	26.56	4.35	5.8	3.46	28.88	26	24.25	3.15	4.85	2.91	18.3	18.45	22.17	1.9	1.81	3.45	9.5	5.85	9.73	4.2867	22.8933	3.6367	19.64	4.5367	26.3767	2.3867	8.36
AT5G19700	0.59	0.23	0.26	0.05	0	0.13	0.48	0.78	0.72	0.43	0.31	0.3	0.27	0.18	0.13	0.25	0.3	0.18	0.34	0.14	0.27	0.38	0.15	0.07	0.36	0.06	0.1933	0.2433	0.66	0.3467	0.25	0.2
AT5G19750	55.55	42.21	47.31	20.54	20.75	23.99	42.3	41.76	46.07	26.44	25.86	24.27	40.54	42.11	44.33	28.89	22.56	17.09	51.17	49.61	39.96	25.68	30.02	25.24	48.3567	21.76	42.3267	22.8467	43.3767	25.5233	46.9133	26.98
AT5G22355	0.34	0.49	0.44	0.78	1.29	1.06	0.58	0.58	0.72	0.94	0.84	0.51	0.53	0.39	0.56	0.95	0.96	0.68	0.6	0.3	0.59	0.51	1.17	0.79	0.4233	1.0433	0.4933	0.8633	0.6267	0.7633	0.4967	0.8233
AT5G22410	1.94	3.37	2.34	4.95	6.82	5.46	4.55	3.27	4.4	4.16	4.18	4.83	6.39	3.97	5.48	7.14	6.86	3.17	4.25	4.65	5.86	3.3	7.61	5.52	2.55	5.7433	5.28	5.7233	4.0733	4.39	4.92	5.4767
AT5G22500	6.29	8.21	7.53	32.74	32.45	27.95	7.42	7.9	9.34	29.65	34.52	34.47	7.9	8.77	8.57	23.54	29.46	37.44	6.72	6.95	5.98	7.34	7.08	7.3	7.3433	31.0467	8.4133	30.1467	8.22	32.88	6.55	7.24
AT5G23010	86.3	105.3	76.16	14.82	13.29	24.29	57.08	55.95	53.56	11	15.19	11.97	123.2	120.53	104.89	36.54	20.22	15.3	114.73	121.03	106.9	74.09	48.08	43.54	89.2533	17.4667	116.207	24.02	55.53	12.72	114.22	55.2367
AT5G23020	32.75	35.14	34.14	8.2	10.36	19.75	16.59	18.96	19.36	10.64	10.89	6.62	42.91	35.36	43.81	39.56	14.49	10.25	28.8	31.45	22.33	12.48	9.26	5.8	34.01	12.77	40.6933	21.4333	18.3033	9.3833	27.5267	9.18
AT5G23350	2.76	4.23	4.08	7.85	8.97	8.83	4.32	4.54	5.99	8.53	11.25	8.36	4.69	5.05	4.94	7.99	7.29	7.16	3.34	2.97	4.09	4.63	4.02	3.74	3.69	8.55	4.8933	7.48	4.95	9.38	3.4667	4.13
AT5G23480	1.61	2.09	2.11	1.06	0.64	1.19	2.5	1.76	2.56	2.01	1.67	1.74	1.65	1.34	2.26	1.26	1.34	1.7	1.87	2.57	1.76	1.34	2.16	1.29	1.9367	0.9633	1.75	1.4333	2.2733	1.8067	2.0667	1.5967
AT5G23820	243.15	260.87	254.77	128.09	109.53	144.46	227.45	204.65	231.47	164.13	165.42	180.87	197.27	208.05	200.65	138.78	150.49	151.92	254.61	251.12	211.93	195.4	188.8	182.02	252.93	127.36	201.99	147.063	221.19	170.14	239.22	188.74
AT5G23940	65.56	59.7	57.87	24.75	20.93	30.94	53.62	56.5	61.85	43.4	50.22	46.89	66.03	67.55	59.5	42.37	34.02	29.72	68.41	66.84	60.12	53.83	50.25	52.27	61.0433	25.54	64.36	35.37	57.3233	46.8367	65.1233	52.1167
AT5G24205	0.27	0.56	0.51	1.11	0.85	0.88	0.9	1.15	1.07	1.56	1.09	0.99	0.51	1	0.99	1	1.16	1.3	0.34	0.71	1.24	1.5	0.61	1.02	0.4467	0.9467	0.8333	1.1533	1.04	1.2133	0.7633	1.0433
AT5G24470	11.56	9.95	10.18	21.86	25.32	21.16	12.92	11.81	11.82	19.72	19.84	19.71	11.63	13.8	12.8	20.79	19.56	23.83	14.5	13.04	16.15	20.24	19.58	21.48	10.5633	22.78	12.7433	21.3933	12.1833	19.7567	14.5633	20.4333
AT5G24660	16.45	12.88	15.28	6.29	3.3	6.43	12.17	7.26	7.02	12.66	8.26	10.93	6.89	8.81	5.48	7.88	8.1	5.68	12.22	14.45	10.49	8.99	9.46	7.72	14.87	5.34	7.06	7.22	8.8167	10.6167	12.3867	8.7233
AT5G24770	1.45	2.28	1.27	0.48	0.4	1.18	1.32	1.22	1.06	1.46	1.15	0.9	3.65	2.94	2.79	1.86	1.02	0.77	2.41	3.42	1.64	2.2	1.59	1.66	1.6667	0.6867	3.1267	1.2167	1.2	1.17	2.49	1.8167
AT5G24780	2.74	2.43	4.5	1.14	0.58	1.81	3.11	1.55	1.82	1.42	1.65	3.32	1.46	1.17	1.01	0.69	0.98	1.06	3.2	4.99	1.92	2.33	3.09	2.42	3.2233	1.1767	1.2133	0.91	2.16	2.13	3.37	2.6133
AT5G25090	37.29	32.04	32	17.06	13.99	20.86	23.13	30.85	30.08	26.02	29.35	32.24	35.7	42.38	35.23	29.43	25.28	18.22	34.27	37.96	28.62	29.32	28.8	25.72	33.7767	17.3033	37.77	24.31	28.02	29.2033	33.6167	27.9467
AT5G25190	1.45	0.84	1.48	6.1	6.71	5.91	1.55	1.84	1.31	7.35	9.97	7.67	1.31	1.36	1	5.26	4.65	6.47	1.12	1.22	1.26	1.12	1.21	1.78	1.2567	6.24	1.2233	5.46	1.5667	8.33	1.2	1.37
AT5G25250	0.99	1.08	1.33	0.44	0.49	0.66	0.64	0.54	0.98	0.35	2.24	0.86	0.35	0.43	0.16	0.33	0.4	0.42	0.35	0.58	0.4	0.62	0.4	0.75	1.1333	0.53	0.3133	0.3833	0.72	1.15	0.4433	0.59
AT5G25460	173.13	178.99	182.02	392.03	455.12	405.64	176.31	201.86	207.16	385.93	438.69	383.03	215.44	188.82	213.23	391.82	394.43	416.75	136.66	141.82	142.28	254.56	240.39	229.25	178.047	417.597	205.83	401	195.11	402.55	140.253	241.4
AT5G28390	0.22	0.67	1.29	3.22	1.94	3.83	0.96	3.04	1.01	0.51	0.65	1.94	2	2.57	0.83	2.04	2.06	1.41	1.78	0.58	1.63	3.94	3.6	3.11	0.7267	2.9967	1.8	1.8367	1.67	1.0333	1.33	3.55
AT5G33370	15.35	18.78	16.74	2.11	2.17	3.45	13.1	12.91	15.53	6.42	10.28	10.29	14.84	18.03	15.35	10.53	6.05	3.61	16.25	15.35	13.78	12.28	10.67	12.66	16.9567	2.5767	16.0733	6.73	13.8467	8.9967	15.1267	11.87
AT5G35525	1.19	3.61	2.94	8.03	9.86	6.99	2.62	2.97	2.92	5.65	4.74	4.27	1.72	2.48	2.46	5.35	6.41	8.33	0.97	1.17	1.25	3.06	2.23	3.58	2.58	8.2933	2.22	6.6967	2.8367	4.8867	1.13	2.9567
AT5G36140	0.48	0.54	1.28	0.05	0	0.11	0.45	0	0.19	0.1	0	0.23	0.16	0.23	0	0.08	0	0	1.34	0.9	0.16	0.14	1.36	0.49	0.7667	0.0533	0.13	0.0267	0.2133	0.11	0.8	0.6633
AT5G36910	61.45	66.15	57.43	249.18	223.53	212.6	96.54	87.46	99.25	209.78	200.36	218.33	115.1	130.68	95.87	157.36	200.26	267.35	46.66	53.45	49.85	116.36	101.7	116.7	61.6767	228.437	113.883	208.323	94.4167	209.49	49.9867	111.587
AT5G37990	40.84	33.18	53.99	15.46	14.45	31.59	32.46	12.44	23.9	14.18	17.69	34.17	18.43	21.65	16.89	23.79	10.15	13.65	49.29	61.5	27.59	33.41	36.63	46.11	42.67	20.5	18.99	15.8633	22.9333	22.0133	46.1267	38.7167
AT5G38000	0.86	0.81	1.49	0.17	0.23	0.49	1.08	0.4	0.61	0.31	0.63	0.89	0.34	0.75	0.62	0.62	0.35	0.42	1.24	1.32	0.61	0.97	0.86	0.51	1.0533	0.2967	0.57	0.4633	0.6967	0.61	1.0567	0.78
AT5G38020	12.46	8.22	15.06	5.05	4.26	8.87	3.95	1.85	2.29	1.31	1.91	4.09	5.19	4.63	5.23	4.51	3.02	3.97	12.15	14.64	9.05	6.23	7.17	8.89	11.9133	6.06	5.0167	3.8333	2.6967	2.4367	11.9467	7.43
AT5G38200	16.03	18.86	20.76	36.4	51.21	40.29	23.59	30.66	30.22	38.6	48.14	40.29	30.85	27.14	34.97	37.61	37.28	39.41	20.11	21.36	24.17	32.4	33.33	33.2	18.55	42.6333	30.9867	38.1	28.1567	42.3433	21.88	32.9767
AT5G38820	0.98	1.47	1.73	0.13	0.35	0.43	1.35	0.71	0.77	0.19	0.31	0.57	0.88	0.27	0.61	0.48	0.13	0.36	0.72	1.11	1.01	0.47	0.27	0.23	1.3933	0.3033	0.5867	0.3233	0.9433	0.3567	0.9467	0.3233
AT5G38900	2.7	1.73	2.74	0.86	0.91	1.41	1.02	0.98	1.49	1.26	2.01	1.18	1.36	0.92	0.72	1.58	0.47	0.65	1.54	0.76	0.92	1.2	0.91	0.85	2.39	1.06	1	0.9	1.1633	1.4833	1.0733	0.9867
AT5G38910	1.55	0.66	4.08	0	0	0	0	0.49	0.66	0	5.61	0.06	0	0.08	0	0.1	0	0	0.2	0.5	0	0	0	0.22	2.0967	0	0.0267	0.0333	0.3833	1.89	0.2333	0.0733
AT5G39160	0.57	1.36	0.49	3.49	4.54	3.9	3.09	2.78	1.14	2.89	3.1	3.35	1.21	1.16	1.07	2.91	4.71	4.28	1.78	1.23	1.46	0.94	3.19	1.93	0.8067	3.9767	1.1467	3.9667	2.3367	3.1133	1.49	2.02
AT5G39190	3.73	3.52	4.71	10.59	12.65	9.62	3.81	3.42	3.83	10.59	8.93	6.6	3.84	3.76	3.38	5.77	8.8	10.86	2.44	2.16	5.06	3.68	4.8	5.73	3.9867	10.9533	3.66	8.4767	3.6867	8.7067	3.22	4.7367
AT5G39610	2.9	2.51	2.06	6.73	8.1	6.24	2.65	3.62	3.22	6.03	6.23	5.27	3.15	3.21	3.59	6.39	6.6	8.68	2.41	2.86	3.23	3.5	2.58	3.68	2.49	7.0233	3.3167	7.2233	3.1633	5.8433	2.8333	3.2533
AT5G39865	0.69	0.99	0.81	1.62	1.61	2.51	0.91	0.99	1.06	1.75	2.48	1.72	0.96	1.01	1.03	1.82	1.89	1.79	0.77	0.84	0.96	1.68	1.6	1.15	0.83	1.9133	1	1.8333	0.9867	1.9833	0.8567	1.4767
AT5G42580	1.1	1.12	2	0.18	0.53	0.79	1.23	0.46	1.29	0.9	0.62	1.4	0.66	0.67	0.26	0.68	0.52	0.51	1.92	1.9	1.33	1.23	1.74	2.44	1.4067	0.5	0.53	0.57	0.9933	0.9733	1.7167	1.8033
AT5G42800	3.19	2.86	3.33	0.66	0.41	1.31	1.28	2.11	2.75	1.04	1.79	1.1	3.54	4.85	2.61	1.44	1.18	0.64	2.84	3.68	2.28	2.43	1.93	2.33	3.1267	0.7933	3.6667	1.0867	2.0467	1.31	2.9333	2.23
AT5G43450	9.65	9.72	9.23	21.12	22.4	20.35	12.2	11.18	12.35	19.12	21.51	22.05	10.84	12.77	12.25	17.44	20.02	25.21	9.54	9.83	13.04	13.23	11.98	14.08	9.5333	21.29	11.9533	20.89	11.91	20.8933	10.8033	13.0967
AT5G43860	0.94	0.64	1.14	2.41	2.26	2.66	1.95	1.32	1.21	3.62	2.92	2.75	1.37	0.82	0.71	1.46	1.43	3.67	1.28	0.61	1.63	1.25	0.6	0.99	0.9067	2.4433	0.9667	2.1867	1.4933	3.0967	1.1733	0.9467
AT5G44260	1.6	2.18	1.92	29.45	29.29	21.15	2.6	2.56	2.35	20.96	20.81	21.77	3.42	3.28	3.17	16.31	20.74	30.89	1.59	1.39	1.46	6.68	7.47	7.55	1.9	26.63	3.29	22.6467	2.5033	21.18	1.48	7.2333
AT5G44440	0.03	0.22	0.17	7.52	5.46	5.76	0.89	0.89	0.18	9.56	9.57	9.67	0.08	0.07	0.38	6.79	7.56	6.79	0	0.03	0	0	0.05	0.12	0.14	6.2467	0.1767	7.0467	0.6533	9.6	0.01	0.0567
AT5G45070	9.68	8.2	8.83	2.37	3.09	4.64	8.15	7.56	6.17	5.57	5.9	4.61	8.49	4.16	5.71	5.76	3.42	2.14	5.13	5.72	5.39	4.35	3.21	3.16	8.9033	3.3667	6.12	3.7733	7.2933	5.36	5.4133	3.5733
AT5G45080	2.12	1.96	2.23	0.51	0.79	1.38	2.38	2.1	2.33	1.23	2.22	1.01	3.68	2.07	2.35	1.72	0.88	0.67	1.06	2.09	1.34	0.96	0.59	0.59	2.1033	0.8933	2.7	1.09	2.27	1.4867	1.4967	0.7133
AT5G45650	9.4	9.43	7	3.11	2.39	3.72	7.23	5.92	7	6.53	5	6.79	7.46	8.09	7.6	5.43	4.93	5.3	8.39	9.08	7.16	6.58	5.79	6.39	8.61	3.0733	7.7167	5.22	6.7167	6.1067	8.21	6.2533
AT5G45820	13.98	17.12	13.45	35.2	35.59	28.15	18.64	20.97	20.9	37.02	37.92	34.22	20.62	22.24	18.38	24.44	30.27	39.21	10.33	11.03	11.33	29.2	27.59	28.89	14.85	32.98	20.4133	31.3067	20.17	36.3867	10.8967	28.56
AT5G45830	0.69	0.62	0.97	1.97	2.31	2.21	1.26	0.81	1.2	3.26	3.07	2.98	1.45	0.95	0.75	1.5	1.61	2.33	0.41	0.54	0.87	1.03	1.14	1.38	0.76	2.1633	1.05	1.8133	1.09	3.1033	0.6067	1.1833
AT5G46240	4.18	6.21	5.46	17.65	14.34	13.68	6.06	5.96	5.2	15.62	13.2	15.04	7.31	6.05	6.64	15.57	16.79	17.04	4.21	5.16	5.36	4.8	4.17	3.97	5.2833	15.2233	6.6667	16.4667	5.74	14.62	4.91	4.3133
AT5G46330	1.69	1.37	2.09	5.23	6.06	4.76	2.66	2.54	2.28	5.8	4.68	5.13	1.96	1.81	1.84	4.28	5.95	7.63	1.58	1.65	1.86	2.72	2.47	2.73	1.7167	5.35	1.87	5.9533	2.4933	5.2033	1.6967	2.64
AT5G46440	0.38	0.84	0.25	2.22	1.9	3.36	1.87	1.34	2.79	4.54	5.21	3.39	2.22	1.36	0	1.96	5.61	4.91	0.15	0.61	1.62	2.93	3.67	2.04	0.49	2.4933	1.1933	4.16	2	4.38	0.7933	2.88
AT5G47240	5.27	8.03	6.89	12.75	16.09	14.2	7.35	7.2	7.39	11.37	12.05	12.66	9.91	10.68	10.75	13.4	12.13	16.77	7.97	7.23	11.71	12.39	12.21	13.51	6.73	14.3467	10.4467	14.1	7.3133	12.0267	8.97	12.7033
AT5G47330	0.1	0.21	0.13	0.8	0.43	0.67	1	0.37	0.47	1.03	0.62	0.72	0.29	0.68	0.3	0.71	0.38	0.41	0.59	0.48	0.6	0.44	0.47	0.31	0.1467	0.6333	0.4233	0.5	0.6133	0.79	0.5567	0.4067
AT5G47370	14.77	15.23	17.55	35.01	33.36	30.43	12.84	14.52	15.05	28.98	28.89	26.14	17.73	17.06	18.47	30.37	31.98	34.55	14.62	15.05	14.3	14.76	15.19	15.15	15.85	32.9333	17.7533	32.3	14.1367	28.0033	14.6567	15.0333
AT5G47980	1.44	1.09	2.24	0.75	0.41	0.7	2.37	0.66	0.83	1.05	0.56	1.1	0.92	0.54	0.64	0.28	0.51	0.34	2.47	2.4	1.53	1.93	2.85	2.29	1.59	0.62	0.7	0.3767	1.2867	0.9033	2.1333	2.3567
AT5G47990	13.9	14.82	26.26	6.82	7	8.35	14.2	4.9	13.59	7.18	7.58	13.31	5.14	9.28	9.54	10.11	5.98	8.08	23.35	23.08	13.4	15.59	27.26	25.44	18.3267	7.39	7.9867	8.0567	10.8967	9.3567	19.9433	22.7633
AT5G48000	9.32	6.94	16.58	3.86	2.65	4.9	8.76	2.36	6.44	3.7	4.17	7.41	3.66	6.85	4.53	3.21	2.61	3.16	14.17	15.24	7.12	7.97	11.76	11.59	10.9467	3.8033	5.0133	2.9933	5.8533	5.0933	12.1767	10.44
AT5G48010	7.98	6.84	12.45	2.88	1.13	3.49	7.8	2.17	4.67	3.38	2.5	5.61	2.91	5.4	3.81	3.02	1.73	2.27	11.59	13.76	5.98	7.06	9.38	8.58	9.09	2.5	4.04	2.34	4.88	3.83	10.4433	8.34
AT5G48070	13.73	12.52	12.87	3.92	5	8.91	8.36	6.42	7.75	6.15	5.74	4.89	11.6	9.12	9.31	10.22	4.58	3.84	10.07	11.47	7.32	6.32	6	4.56	13.04	5.9433	10.01	6.2133	7.51	5.5933	9.62	5.6267
AT5G48430	3.54	1.94	4.11	1.42	1.07	1.17	2.9	3.24	3.8	0.97	2.21	1.38	1.83	1.52	1.12	0.45	0.94	1.23	2.31	3.37	1.8	0.9	1.82	2.13	3.1967	1.22	1.49	0.8733	3.3133	1.52	2.4933	1.6167
AT5G48850	3.41	1.99	2.26	1.43	0.78	1.55	1.19	2.58	1.77	2.01	1.68	1.86	1.94	1.56	1.48	1.46	1.22	1.28	2.6	2.7	2.19	1.55	2.35	2.35	2.5533	1.2533	1.66	1.32	1.8467	1.85	2.4967	2.0833
AT5G48900	14.32	16.04	16.17	33.94	38.02	36.49	13.97	14.12	16.08	32.72	39.98	32.99	17.73	15.37	14.79	33.02	29.99	34.4	11.19	11.88	13.99	18.39	16.58	16.56	15.51	36.15	15.9633	32.47	14.7233	35.23	12.3533	17.1767
AT5G49910	282.63	261.98	257.73	119.34	110.62	128.15	280.28	253.58	242.95	160.81	146.61	159.67	195.99	199.38	213.59	158.86	152.85	138.11	275.78	304.65	260.75	147.95	157.84	155.34	267.447	119.37	202.987	149.94	258.937	155.697	280.393	153.71
AT5G50335	1.23	2.88	1.7	10.88	10.91	7.73	2.29	1.82	3.37	8.85	10.76	10.67	2.43	2.25	0.6	6.51	7.18	8.9	0.87	1.99	1.35	2	2.8	1.59	1.9367	9.84	1.76	7.53	2.4933	10.0933	1.4033	2.13
AT5G50950	35.54	45.22	43.84	21.78	17.77	22.65	24.46	20.12	17.16	18.47	16.62	17.24	39.48	42.4	37.41	32.4	27.7	30.28	33.61	35.74	36.09	31.64	24.4	25.52	41.5333	20.7333	39.7633	30.1267	20.58	17.4433	35.1467	27.1867
AT5G51210	0.08	0.29	0.16	0.9	1.51	0.79	0.58	0.46	0.18	1.53	0.16	0.7	0.7	0.22	0.6	0.72	1.31	0.19	0.47	0.32	0.7	0.73	0.5	0.7	0.1767	1.0667	0.5067	0.74	0.4067	0.7967	0.4967	0.6433
AT5G51950	0.17	0.13	0.12	0	0	0	0.11	0.26	0.08	0	0.31	0.23	0.03	0.21	0.1	0.13	0.1	0.08	0.12	0.2	0.23	0.25	0.21	0.08	0.14	0	0.1133	0.1033	0.15	0.18	0.1833	0.18
AT5G52250	6.68	6.09	5.43	15.7	15.92	12.94	8.49	9.27	9.32	15.4	13.65	14.01	6.89	7.11	6.65	10	11.52	11.5	5.11	5.66	5.82	6.44	7.2	7.5	6.0667	14.8533	6.8833	11.0067	9.0267	14.3533	5.53	7.0467
AT5G52320	1.65	2.07	1.58	0.37	0.35	1.15	1.84	2.04	1.81	1.26	1.49	1.08	1.98	1.6	1.44	1.34	1.13	0.68	1.53	1.87	1.42	1.45	1.39	1.14	1.7667	0.6233	1.6733	1.05	1.8967	1.2767	1.6067	1.3267
AT5G52900	8.44	7.56	8.73	36.99	33.34	29.76	9.79	9.7	9.4	28.92	27.2	29.46	7.08	8.32	6.59	20.12	26.72	31.24	6.34	6.69	7	6.74	8.58	9.93	8.2433	33.3633	7.33	26.0267	9.63	28.5267	6.6767	8.4167
AT5G53030	0.74	0.99	0.65	2.36	2.53	2.12	0.61	0.61	1.13	1.09	1.29	1.3	1.08	1.07	0.75	1.61	1.84	2.19	1.22	0.67	1.01	0.67	0.99	0.66	0.7933	2.3367	0.9667	1.88	0.7833	1.2267	0.9667	0.7733
AT5G53980	3.1	3.11	3.35	6.16	7.5	7.56	2.17	2.68	2.74	4.79	6.82	4.58	3.87	2.91	2.3	6.49	4.65	6.83	1.77	1.48	1.74	3.3	3.36	3	3.1867	7.0733	3.0267	5.99	2.53	5.3967	1.6633	3.22
AT5G54060	0.74	0.99	1.2	0.19	0.37	0.17	1	0.74	1.23	0.45	0.43	0.7	0.84	1.06	0.57	0.74	0.33	0.19	1.48	1	0.78	0.57	0.42	0.32	0.9767	0.2433	0.8233	0.42	0.99	0.5267	1.0867	0.4367
AT5G54080	8.45	9.76	9.72	19.79	22.29	17.77	11.26	11.92	11.92	13.93	17.76	16.88	14.3	13.28	12.57	14.13	14.8	18.6	10.17	8.45	10.27	14.52	15.35	15.31	9.31	19.95	13.3833	15.8433	11.7	16.19	9.63	15.06
AT5G54470	3.64	5.11	4.77	15.13	11.99	14.7	4.5	4.05	5.34	10.6	10.31	11.76	7.97	6.11	6.18	13.76	14.58	17.84	2.44	2.56	2.95	12.7	10.68	11.79	4.5067	13.94	6.7533	15.3933	4.63	10.89	2.65	11.7233
AT5G54585	3.52	5.54	6.23	20.38	20.65	23.39	6.31	7.59	7.24	23.28	19.5	15.41	7.59	7.09	4.26	18.67	16.74	21.63	5.22	5.42	5.14	14	10.28	17.51	5.0967	21.4733	6.3133	19.0133	7.0467	19.3967	5.26	13.93
AT5G55450	18.69	9.06	11.72	7.41	5.27	7.48	25.29	21.21	23.39	9.36	8.93	9.8	7.07	6.66	9.53	4.87	7.28	7.8	18.11	15.54	9.09	6.29	7.13	3.47	13.1567	6.72	7.7533	6.65	23.2967	9.3633	14.2467	5.63
AT5G55720	2.41	2.77	2.07	0.44	0.2	0.64	2.59	1.46	1.85	1.22	2.09	1.56	2.29	4.93	2.04	1.57	1.16	0.47	2.27	2.24	2.32	2.58	1.92	1.76	2.4167	0.4267	3.0867	1.0667	1.9667	1.6233	2.2767	2.0867
AT5G56080	3.31	3.06	3.25	0.14	0.81	1.49	5.1	3.31	3.25	1.99	1.58	1.25	2.66	2.18	2.95	1.43	0.39	0.38	2.56	2.81	1.19	0.24	1.32	0.64	3.2067	0.8133	2.5967	0.7333	3.8867	1.6067	2.1867	0.7333
AT5G56840	3.64	2.8	2.48	0.64	0.97	1.3	3.45	3.43	3.82	1.63	2.61	1.75	3.51	3.65	2.07	1.31	1.07	1.25	4.01	3.35	4.12	1.78	1.4	0.89	2.9733	0.97	3.0767	1.21	3.5667	1.9967	3.8267	1.3567
AT5G57080	9.05	6.54	7.53	1.83	5.08	4.91	4.11	6.36	6.82	7.02	4.85	7.35	4.63	3.69	5.75	5.17	3.77	4.03	6.42	5.64	4.44	3.36	4.33	5.49	7.7067	3.94	4.69	4.3233	5.7633	6.4067	5.5	4.3933
AT5G57220	1.73	1.75	2.85	0.55	0.97	1.1	0.77	0.63	0.73	0.44	3.3	1.45	0.69	0.76	0.92	0.66	0.82	0.44	0.88	0.73	1.03	0.88	0.85	3.97	2.11	0.8733	0.79	0.64	0.71	1.73	0.88	1.9
AT5G57240	1.77	2.17	3.16	5.36	6.19	4.14	2.78	2.51	2.75	5.08	4.79	3.98	1.88	1.43	2.03	2.52	3.85	5.04	3.03	1.62	1.64	2.94	2.5	2.09	2.3667	5.23	1.78	3.8033	2.68	4.6167	2.0967	2.51
AT5G57340	2.31	2.31	2.31	4.64	5.13	5.34	1.77	3.63	1.86	3.58	4.05	4.09	3.65	3.1	3.29	4.39	4.69	5.5	2.22	2.21	3.12	2.28	4.33	3.22	2.31	5.0367	3.3467	4.86	2.42	3.9067	2.5167	3.2767
AT5G57540	0.77	1.45	1.97	2.77	4.48	4.69	2.85	2.26	1.75	2.42	2.71	3.25	3.18	2.15	3.03	4.5	2.71	2.44	2.36	3.27	3.13	2.92	4.99	3.14	1.3967	3.98	2.7867	3.2167	2.2867	2.7933	2.92	3.6833
AT5G57560	11.71	11.35	14.08	60.79	73.45	51.22	23.85	19.11	20.46	35.01	39.45	35.57	15.48	13.79	14.27	30.68	41.4	52.79	10.43	9.04	10.52	12.81	13.92	17.52	12.38	61.82	14.5133	41.6233	21.14	36.6767	9.9967	14.75
AT5G57660	32.68	36.22	31.84	171.5	178.26	158.68	40.93	37.97	43.09	153.29	154.8	157.01	52.51	54.07	49.05	147.65	161	179.08	31.05	29.72	39.16	131.27	111.8	122.21	33.58	169.48	51.8767	162.577	40.6633	155.033	33.31	121.76
AT5G57760	15.86	16.86	16.5	68.94	59.39	62.78	18.19	15.69	14.51	62.98	57.16	53.64	14.41	14.87	11.59	57.34	61.04	75.55	11.07	9.07	15.86	23.18	21.43	26.4	16.4067	63.7033	13.6233	64.6433	16.13	57.9267	12	23.67
AT5G58310	2.09	3.86	2.06	1.08	0.93	0.8	2.02	2.3	1	1.22	1.23	1.23	1.09	0.81	1.15	1.68	0.59	0.22	2.22	2.71	1.53	1.12	0.86	1.32	2.67	0.9367	1.0167	0.83	1.7733	1.2267	2.1533	1.1
AT5G58610	0.32	0.37	0.57	0.15	0.18	0.27	0.58	0.5	0.56	0.34	0.36	0.4	0.41	0.43	0.44	0.2	0.2	0.2	0.34	0.49	0.33	0.3	0.44	0.28	0.42	0.2	0.4267	0.2	0.5467	0.3667	0.3867	0.34
AT5G59010	9.39	8.77	10.49	20.1	20.78	21.87	8.52	8.7	8.88	19.29	20.42	17.99	11.12	11.27	11.82	21.05	21.18	21.75	8.13	9.08	9.61	11.34	13.16	12.88	9.55	20.9167	11.4033	21.3267	8.7	19.2333	8.94	12.46
AT5G59680	2.65	2.89	2.95	0.95	1.3	2.02	2.58	2.43	3.39	2.15	2.7	1.74	2.12	2.21	2.35	2.13	1.15	1.59	2.52	2.18	2.53	2.13	2.18	1.82	2.83	1.4233	2.2267	1.6233	2.8	2.1967	2.41	2.0433
AT5G60780	3.88	2.35	2.25	0.83	0.74	0.7	2.78	4.09	4.2	1.76	2.61	2.44	4.05	4.58	3.99	1.74	1.25	1.04	3.65	3.58	3.39	1.69	1.59	1.42	2.8267	0.7567	4.2067	1.3433	3.69	2.27	3.54	1.5667
AT5G60840	12.57	12.68	16.26	33.77	32.47	31.9	13.26	11.65	12.32	29.44	30.33	29.85	14.14	14.99	13.33	25.23	32.92	35.82	13.94	14.7	13.65	23.15	19.31	23.67	13.8367	32.7133	14.1533	31.3233	12.41	29.8733	14.0967	22.0433
AT5G60850	13.1	16.57	15.96	46.44	48.98	40.71	13.72	13.33	14.42	30.03	31.09	28.55	16.3	15.41	12.86	27.27	29.82	33.32	13.08	12.67	14.34	26.88	25.04	29.42	15.21	45.3767	14.8567	30.1367	13.8233	29.89	13.3633	27.1133
AT5G60860	8.68	9.76	9.46	19.42	20.82	20.09	7.47	6.75	8.74	19.53	19.26	16.93	10.03	10.74	8.65	16.9	16.53	21.89	8.88	6.46	7.37	16.3	14.9	19.31	9.3	20.11	9.8067	18.44	7.6533	18.5733	7.57	16.8367
AT5G61290	3.71	4.74	3.18	0.91	0.9	1.18	5	3.43	4.18	2.27	1.85	1.93	3.93	4.55	4.22	2.7	1.19	1.92	6.96	7.09	6.84	4.02	2.64	3.14	3.8767	0.9967	4.2333	1.9367	4.2033	2.0167	6.9633	3.2667
AT5G61412	3.02	1.57	2	0.56	0.27	1.02	1.25	1.16	2.08	0.96	0.97	0.43	1.75	1.92	1.29	0.73	0.78	0.57	1.93	1.53	0.95	1.01	0.95	1.42	2.1967	0.6167	1.6533	0.6933	1.4967	0.7867	1.47	1.1267
AT5G61610	1.21	0.98	0.52	0.4	0	0.18	0.37	0.39	0.51	0.14	0.15	0	0.15	0.41	0.19	0.11	0.15	0.6	0.55	1.05	0.69	0.34	0.41	0.35	0.9033	0.1933	0.25	0.2867	0.4233	0.0967	0.7633	0.3667
AT5G61660	16.56	14.91	15.18	35.54	32.62	28.26	11.75	10.45	11.09	33.08	40.66	34.28	10.54	11.17	12.43	27.15	31.62	34.29	8.68	7.65	9.59	11.19	13.06	13.85	15.55	32.14	11.38	31.02	11.0967	36.0067	8.64	12.7
AT5G62040	4.8	3.89	1.73	0.79	0.76	1.57	2.74	2.58	1.17	1.59	0.81	0.84	3.05	3.1	2.74	0.93	1.94	0.7	2.11	1.45	2.54	1.23	1.94	1.26	3.4733	1.04	2.9633	1.19	2.1633	1.08	2.0333	1.4767
AT5G62210	9.74	6.57	6.75	12.85	17.8	20.26	7	10.62	9.4	20.23	20.54	24.51	9.97	9.8	12.22	33.44	26.51	12.69	10.03	10.63	6.57	13.58	13.95	10.59	7.6867	16.97	10.6633	24.2133	9.0067	21.76	9.0767	12.7067
AT5G62280	11.35	11.77	12.67	136.82	123.1	107.02	13.67	15.83	14.08	98.87	93.06	89.79	17.97	17.53	17.89	90.39	117.21	135.67	8.92	7.63	9.62	12.21	12.92	15.24	11.93	122.313	17.7967	114.423	14.5267	93.9067	8.7233	13.4567
AT5G62420	1.61	1.98	1.62	0.7	0.24	0.67	0.56	0.88	0.73	0.32	0.44	0.62	0.9	0.92	0.45	1.15	0.72	0.9	0.97	1.52	1.08	0.92	0.95	1.15	1.7367	0.5367	0.7567	0.9233	0.7233	0.46	1.19	1.0067
AT5G62730	0.24	0.36	0.21	0.04	0	0.09	0.25	0.17	0.14	0.04	0.12	0.11	0.24	0.11	0.27	0.07	0.18	0.21	0.34	0.34	0.31	0.38	0.04	0.06	0.27	0.0433	0.2067	0.1533	0.1867	0.09	0.33	0.16
AT5G63650	3.54	4.08	3.9	15.26	14.19	14.45	5.15	4.98	5.3	15.02	14.75	12.2	5.37	4.78	5.76	12.1	12.56	15.36	4.39	4.8	5.1	6.12	6.03	5.48	3.84	14.6333	5.3033	13.34	5.1433	13.99	4.7633	5.8767
AT5G63810	19.24	19.77	18.24	44.6	47.05	40.22	20.32	21.95	22.49	41.67	47	39.87	21.52	22.26	23.78	38.79	37.22	41.3	21.57	20.21	23.99	25.98	26.62	26.89	19.0833	43.9567	22.52	39.1033	21.5867	42.8467	21.9233	26.4967
AT5G64080	18.48	16.32	16.55	9.76	6.8	9.82	13.97	16.05	17.85	11.75	13.08	16.09	14.66	17.96	16.41	13.17	8.76	9.92	19.72	15.67	14.21	14.47	12.94	11.59	17.1167	8.7933	16.3433	10.6167	15.9567	13.64	16.5333	13
AT5G64170	10.86	14.34	13.71	37.59	36.8	35.35	17.41	19.23	18.5	33.14	33.98	31.84	17.7	18.72	18.07	36.22	38.48	40.27	11.97	11.2	14.16	32.33	28.69	32.65	12.97	36.58	18.1633	38.3233	18.38	32.9867	12.4433	31.2233
AT5G64180	12.22	12.12	10.59	26.17	24.49	21.16	13.63	12.9	10.01	21.11	22.03	22.41	10.74	10.22	8.89	19.5	20.29	17.94	9.93	12.17	12.08	20.1	19.41	22.77	11.6433	23.94	9.95	19.2433	12.18	21.85	11.3933	20.76
AT5G64260	77.08	89.35	88.46	163.09	227.03	165.62	95.23	111.13	113.16	120.86	150.26	127.62	98.33	94.94	116.01	134.8	143.36	176.76	99.36	103	93.18	130.24	147.73	138.74	84.9633	185.247	103.093	151.64	106.507	132.913	98.5133	138.903
AT5G65390	52.34	53.78	56.97	114.74	158.79	152.81	41.55	50.24	46.91	103.32	126.03	114.4	52.43	45.55	46.84	141.86	146.34	147.17	45.66	44.79	41.45	78.15	85.25	90.97	54.3633	142.113	48.2733	145.123	46.2333	114.583	43.9667	84.79
AT5G65980	2.28	2.2	2.6	0.26	0.66	0.97	0.62	0.68	1.3	0.77	1.31	0.86	2.26	1.59	1.64	2.57	1.17	1.28	1.37	1.35	0.92	1.21	1.16	1.38	2.36	0.63	1.83	1.6733	0.8667	0.98	1.2133	1.25
AT5G66080	2.31	2.47	2.43	7.65	7.98	9.02	2.76	2.99	2.76	9.16	8.23	8.54	4.55	4.07	3.3	7.05	8.17	8.38	2.09	1.75	3.4	3.36	2.74	3.49	2.4033	8.2167	3.9733	7.8667	2.8367	8.6433	2.4133	3.1967
AT5G66110	0.06	0.27	0.16	0.87	2	0.64	0.24	0.35	0.31	1.57	0.9	1.21	0.06	0.27	0.33	0.36	0.94	1.23	0.23	0.41	0.35	0.45	0.97	0.58	0.1633	1.17	0.22	0.8433	0.3	1.2267	0.33	0.6667
AT5G66400	6.94	9.41	7.77	16.65	20.14	22.75	9.42	7.51	8.22	11.64	11.51	9.39	16.4	20.85	18.96	34.14	31.85	31.08	25.57	22.91	17.73	43.5	34.69	50.08	8.04	19.8467	18.7367	32.3567	8.3833	10.8467	22.07	42.7567
AT5G66580	6.66	6.38	6.06	21.32	21.57	20.77	6.05	6.64	5.65	25.89	27.71	23.72	7.52	5.63	6.03	17.31	18.74	19.19	4.97	7.7	5.51	9.92	10.23	10.97	6.3667	21.22	6.3933	18.4133	6.1133	25.7733	6.06	10.3733
AT5G66590	11.28	10.13	13.59	26.9	30.6	28.31	13.91	14.62	14.89	36.22	37.31	34.61	12.33	11.99	13.79	29.66	28.42	27.53	11.12	16.72	11.59	25.53	29.04	29.07	11.6667	28.6033	12.7033	28.5367	14.4733	36.0467	13.1433	27.88
AT5G66650	1.15	1.05	1.23	2.18	3.37	2.56	1.59	1.6	1.67	1.16	2.41	1.37	1.43	1.15	1.68	1.85	2.15	2.68	1.27	0.75	1.48	1.36	1.61	2.37	1.1433	2.7033	1.42	2.2267	1.62	1.6467	1.1667	1.78
AT5G66740	3.63	4.04	4.54	1.88	1.86	2.13	5.64	5.33	4.93	3.02	1.58	3.33	3.43	3.81	3.19	2.78	2.95	3.16	3.74	3.9	3.63	3.62	3.36	3.44	4.07	1.9567	3.4767	2.9633	5.3	2.6433	3.7567	3.4733
AT5G66940	6.58	5.35	4.43	2.53	1.58	3.48	4.38	5.49	5.9	3.35	4.01	4.08	4.75	6.57	4.28	3.15	3.12	2.89	6.87	6.02	4.68	4.79	5.94	4.85	5.4533	2.53	5.2	3.0533	5.2567	3.8133	5.8567	5.1933
AT5G67060	0.24	0.68	0.66	1.98	1.58	1.28	0.79	0.79	0.72	1.79	1.98	2.31	0.63	0.54	0.22	1.07	1.37	1.3	0.83	0.64	0.54	1.23	0.41	1	0.5267	1.6133	0.4633	1.2467	0.7667	2.0267	0.67	0.88
AT5G67400	7.51	9.04	11.12	15.21	25.98	18.64	13.23	13.4	15.26	13.64	14.61	14.58	15.5	10.42	18.77	27.95	19.26	11.79	15.61	14.25	16.33	15.35	27.13	22.43	9.2233	19.9433	14.8967	19.6667	13.9633	14.2767	15.3967	21.6367
