# Supplementary material for: Shade-induced RTFL/DVL peptides negatively regulate the shade response by directly interacting with BSKs in Arabidopsis
Source: Nat Commun. 2023 Oct 28;14:6898. doi: 10.1038/s41467-023-42618-3 (PMC10613268; doi:10.1038/s41467-023-42618-3)
Supplement: Supplementary file 3 — Supplementary Data 2 [file 41467_2023_42618_MOESM3_ESM.xlsx]

## Sheet: overview
Supplementary Data 2. Gene Ontology (GO) analyses of low R:FR-regulated genes presented in Supplementary Figure 7a.
GO analysis of 743 low R:FR-regulated genes. GO enrichment analysis was conducted using Plant Regulomics (http://bioinfo.sibs.ac.cn/plant-regulomics/).

## Sheet: data_table
Term	Description	Count	%	PValue	FoldChange	FDR
GO:0055114	obsolete oxidation-reduction process	89	12.8799	9.06894e-16	2.6698	1.48775e-13
GO:0016491	oxidoreductase activity	92	13.314	1.68107e-15	2.58527	1.48775e-13
GO:0009733	response to auxin	38	5.49928	2.73067e-15	5.50094	1.6111e-13
GO:0019761	glucosinolate biosynthetic process	17	2.4602	8.56567e-15	22.4031	3.79031e-13
GO:0004497	monooxygenase activity	39	5.64399	1.73848e-14	5.00156	6.15422e-13
GO:0009734	auxin-activated signaling pathway	29	4.19682	1.44479e-11	5.35408	4.26212e-10
GO:0040008	regulation of growth	23	3.32851	5.68261e-10	5.85995	1.30472e-08
GO:0020037	heme binding	37	5.35456	5.89706e-10	3.57079	1.30472e-08
GO:0016705	oxidoreductase activity, acting on paired donors, with incorporation or reduction of molecular oxygen	30	4.34153	1.32402e-09	4.16914	2.60391e-08
GO:0005506	iron ion binding	33	4.77569	3.00789e-09	3.67686	5.32397e-08
GO:0016762	xyloglucan:xyloglucosyl transferase activity	12	1.73661	9.62601e-09	13.8971	1.41984e-07
GO:0006073	cellular glucan metabolic process	12	1.73661	9.62601e-09	13.8971	1.41984e-07
GO:0010017	red or far-red light signaling pathway	14	2.02605	2.11502e-08	9.38665	2.87968e-07
GO:0010411	xyloglucan metabolic process	12	1.73661	2.06773e-07	9.75755	2.56258e-06
GO:0005618	cell wall	43	6.22287	2.17168e-07	2.53601	2.56258e-06
GO:0050660	flavin adenine dinucleotide binding	19	2.74964	2.44395e-07	4.93962	2.70362e-06
GO:0048046	apoplast	34	4.92041	6.3215e-07	2.80644	6.5818e-06
GO:0016709	oxidoreductase activity, acting on paired donors, with incorporation or reduction of molecular oxygen, NAD(P)H as one donor, and incorporation of one atom of oxygen	14	2.02605	1.40197e-06	6.22138	1.37861e-05
GO:0009641	shade avoidance	8	1.15774	1.59742e-06	17.9845	1.48812e-05
GO:0000160	phosphorelay signal transduction system	12	1.73661	3.00572e-06	7.1657	2.66006e-05
GO:0042546	cell wall biogenesis	12	1.73661	3.43439e-06	7.05546	2.84039e-05
GO:0010218	response to far red light	10	1.44718	3.53043e-06	9.55427	2.84039e-05
GO:0007623	circadian rhythm	14	2.02605	5.69129e-06	5.40444	4.37982e-05
GO:0009625	response to insect	9	1.30246	7.71451e-06	10.4228	5.68945e-05
GO:0004499	N,N-dimethylaniline monooxygenase activity	8	1.15774	2.95412e-05	10.5426	0.000209152
GO:0009611	response to wounding	17	2.4602	7.82155e-05	3.43751	0.000532467
GO:0071456	cellular response to hypoxia	19	2.74964	0.000110362	3.05094	0.000723486
GO:0051213	dioxygenase activity	14	2.02605	0.000135898	3.87709	0.000859071
GO:0022857	transmembrane transporter activity	25	3.61795	0.00015011	2.48163	0.000873505
GO:0052544	defense response by callose deposition in cell wall	6	0.868307	0.000152987	14.3314	0.000873505
GO:0009098	leucine biosynthetic process	6	0.868307	0.000152987	14.3314	0.000873505
GO:0009617	response to bacterium	12	1.73661	0.000188326	4.36767	0.00102562
GO:0009585	red, far-red light phototransduction	9	1.30246	0.000191217	6.2537	0.00102562
GO:0009682	induced systemic resistance	6	0.868307	0.000242535	12.739	0.00126261
GO:0009753	response to jasmonic acid	12	1.73661	0.000293153	4.13158	0.00147488
GO:0043295	glutathione binding	6	0.868307	0.000299975	12.0686	0.00147488
GO:0103075	indole-3-pyruvate monooxygenase activity	5	0.723589	0.000454727	17.3714	0.00211807
GO:0009684	indoleacetic acid biosynthetic process	5	0.723589	0.000454727	17.3714	0.00211807
GO:0010114	response to red light	8	1.15774	0.000728109	5.87955	0.00330449
GO:0009416	response to light stimulus	14	2.02605	0.000961502	3.11069	0.00425465
GO:0050661	NADP binding	9	1.30246	0.00124915	4.58605	0.00539267
GO:0048511	rhythmic process	7	1.01302	0.00163483	6.07999	0.00688966
GO:0010438	cellular response to sulfur starvation	4	0.578871	0.00172557	21.8383	0.00710291
GO:0015035	protein disulfide oxidoreductase activity	8	1.15774	0.00236743	4.70364	0.00952354
GO:0009718	anthocyanin-containing compound biosynthetic process	5	0.723589	0.0025096	10.0571	0.00987108
GO:0000103	sulfate assimilation	5	0.723589	0.00344378	9.0993	0.0132511
GO:0010929	positive regulation of auxin mediated signaling pathway	4	0.578871	0.00388473	15.2868	0.0140326
GO:0009835	fruit ripening	4	0.578871	0.00388473	15.2868	0.0140326
GO:0010120	camalexin biosynthetic process	4	0.578871	0.00388473	15.2868	0.0140326
GO:0009636	response to toxic substance	8	1.15774	0.00400132	4.24634	0.0141647
GO:0009911	positive regulation of flower development	6	0.868307	0.00456546	6.03428	0.0156226
GO:0009693	ethylene biosynthetic process	5	0.723589	0.0045897	8.30806	0.0156226
GO:0042802	identical protein binding	14	2.02605	0.00474512	2.56	0.0158469
GO:0008652	cellular amino acid biosynthetic process	12	1.73661	0.00515654	2.81353	0.016902
GO:0080102	3-methylthiopropyl glucosinolate S-oxygenase activity	3	0.434153	0.00615197	38.2171	0.0187741
GO:0080003	thalianol metabolic process	3	0.434153	0.00615197	38.2171	0.0187741
GO:0080106	7-methylthiopropyl glucosinolate S-oxygenase activity	3	0.434153	0.00615197	38.2171	0.0187741
GO:0080104	5-methylthiopropyl glucosinolate S-oxygenase activity	3	0.434153	0.00615197	38.2171	0.0187741
GO:2000012	regulation of auxin polar transport	5	0.723589	0.00850898	6.82448	0.0255269
GO:0004364	glutathione transferase activity	7	1.01302	0.00880913	4.17999	0.0259869
GO:0080103	4-methylthiopropyl glucosinolate S-oxygenase activity	3	0.434153	0.00907275	28.6628	0.0263258
GO:0009407	toxin catabolic process	6	0.868307	0.00943929	4.98484	0.0269477
GO:0009414	response to water deprivation	17	2.4602	0.01075	2.07569	0.0302025
GO:0055072	iron ion homeostasis	6	0.868307	0.0110649	4.77713	0.0306014
GO:0080107	8-methylthiopropyl glucosinolate S-oxygenase activity	3	0.434153	0.0124887	22.9302	0.0329925
GO:0030418	nicotianamine biosynthetic process	3	0.434153	0.0124887	22.9302	0.0329925
GO:0030410	nicotianamine synthase activity	3	0.434153	0.0124887	22.9302	0.0329925
GO:0051923	sulfation	4	0.578871	0.0135683	8.99225	0.0348057
GO:0060918	auxin transport	4	0.578871	0.0135683	8.99225	0.0348057
GO:0042908	xenobiotic transport	7	1.01302	0.0163456	3.61513	0.041331
GO:0009851	auxin biosynthetic process	5	0.723589	0.0169327	5.45958	0.0419415
GO:0009631	cold acclimation	6	0.868307	0.017061	4.24634	0.0419415
GO:0000156	phosphorelay response regulator activity	4	0.578871	0.0176543	8.0457	0.0428057
GO:0005811	lipid droplet	6	0.868307	0.0182338	4.16914	0.0436133
GO:0009723	response to ethylene	8	1.15774	0.019689	3.05737	0.046466
GO:0006749	glutathione metabolic process	7	1.01302	0.0214161	3.38632	0.0494865
GO:0000155	phosphorelay sensor kinase activity	4	0.578871	0.022351	7.27944	0.0494865
GO:0008146	sulfotransferase activity	4	0.578871	0.022351	7.27944	0.0494865
GO:0080167	response to karrikin	9	1.30246	0.0224569	2.7083	0.0494865
GO:0009646	response to absence of light	5	0.723589	0.023473	4.89963	0.0494865
GO:0042128	nitrate assimilation	5	0.723589	0.023473	4.89963	0.0494865
GO:0008083	growth factor activity	4	0.578871	0.0249292	6.94856	0.0494865
GO:0019344	cysteine biosynthetic process	4	0.578871	0.0249292	6.94856	0.0494865
GO:0045892	negative regulation of transcription, DNA-templated	12	1.73661	0.02527	2.20483	0.0494865
GO:0010244	response to low fluence blue light stimulus by blue low-fluence system	3	0.434153	0.0254422	14.3314	0.0494865
GO:0010106	cellular response to iron ion starvation	3	0.434153	0.0254422	14.3314	0.0494865
GO:0010600	regulation of auxin biosynthetic process	3	0.434153	0.0254422	14.3314	0.0494865
GO:0016847	1-aminocyclopropane-1-carboxylate synthase activity	3	0.434153	0.0254422	14.3314	0.0494865
GO:0070814	hydrogen sulfide biosynthetic process	3	0.434153	0.0254422	14.3314	0.0494865
GO:0004020	adenylylsulfate kinase activity	3	0.434153	0.0254422	14.3314	0.0494865
GO:1990841	promoter-specific chromatin binding	3	0.434153	0.0254422	14.3314	0.0494865
GO:0004553	hydrolase activity, hydrolyzing O-glycosyl compounds	14	2.02605	0.0260416	2.02666	0.0501017
GO:0009742	brassinosteroid mediated signaling pathway	7	1.01302	0.0274551	3.18476	0.0520843
GO:0009638	phototropism	4	0.578871	0.0276606	6.64645	0.0520843
GO:0016125	sterol metabolic process	5	0.723589	0.0292561	4.54965	0.0545088
GO:0009979	16:0 monogalactosyldiacylglycerol desaturase activity	3	0.434153	0.0305787	12.739	0.0563795
GO:0009686	gibberellin biosynthetic process	4	0.578871	0.0335799	6.11473	0.0612747
GO:0010161	red light signaling pathway	3	0.434153	0.0360854	11.4651	0.0645163
GO:0010439	regulation of glucosinolate biosynthetic process	3	0.434153	0.0360854	11.4651	0.0645163
GO:0009664	plant-type cell wall organization	6	0.868307	0.0365597	3.42242	0.0647106
GO:0010268	brassinosteroid homeostasis	4	0.578871	0.0401012	5.66179	0.0695874
GO:0009082	branched-chain amino acid biosynthetic process	4	0.578871	0.0401012	5.66179	0.0695874
GO:0071669	plant-type cell wall organization or biogenesis	3	0.434153	0.04194	10.4228	0.0706989
GO:0042218	1-aminocyclopropane-1-carboxylate biosynthetic process	3	0.434153	0.04194	10.4228	0.0706989
GO:0080086	stamen filament development	3	0.434153	0.04194	10.4228	0.0706989
GO:0015706	nitrate transport	4	0.578871	0.043584	5.45958	0.072777
GO:0005199	structural constituent of cell wall	4	0.578871	0.0472124	5.27132	0.0767342
GO:0010233	phloem transport	3	0.434153	0.0481215	9.55427	0.0767342
GO:0009815	1-aminocyclopropane-1-carboxylate oxidase activity	3	0.434153	0.0481215	9.55427	0.0767342
GO:0009819	drought recovery	3	0.434153	0.0481215	9.55427	0.0767342
GO:0009649	entrainment of circadian clock	3	0.434153	0.0481215	9.55427	0.0767342
