# Supplementary material for: Shade-induced RTFL/DVL peptides negatively regulate the shade response by directly interacting with BSKs in Arabidopsis
Source: Nat Commun. 2023 Oct 28;14:6898. doi: 10.1038/s41467-023-42618-3 (PMC10613268; doi:10.1038/s41467-023-42618-3)
Supplement: Supplementary file 4 — Supplementary Data 3 [file 41467_2023_42618_MOESM4_ESM.xlsx]

## Sheet: overview
Supplementary Data 3. List of 370 RTFL18-BSK3/6-PIF4/7 coregulated low R:FR-responsive genes presented in Fig. 7c.
Six-day-old white light-grown seedlings were kept in white light or transferred to low R:FR conditions for 6 h, and whole seedlings were collected. Genes with |log2 (fold change)| >1 and P value <0.01 were considered to be significantly differentially expressed genes. Overlapping genes of RTFL18-regulated low R:FR-regulated genes, BSK3/6-regulated low R:FR-regulated genes, and PIF4/7-regulated lo…

## Sheet: data_table
gene_id	gene_name
AT1G02570
AT1G02610
AT1G02660	PLIP2
AT1G02920	GSTF7
AT1G02930	GSTF6
AT1G03090	MCCA
AT1G03820
AT1G04310	ERS2
AT1G05183
AT1G05700
AT1G05753
AT1G06100
AT1G07187
AT1G09103
AT1G09250	BHLH149
AT1G09827
AT1G10070	BCAT2
AT1G10470	ARR4
AT1G10522	PRIN2
AT1G11260	STP1
AT1G15840
AT1G16445
AT1G17710
AT1G19050	ARR7
AT1G19396
AT1G19530
AT1G19540
AT1G20120
AT1G21250	WAK1
AT1G21400
AT1G22150	SULTR1_3
AT1G22740	RABG3B
AT1G22890
AT1G23100
AT1G23205
AT1G24100	UGT74B1
AT1G24145
AT1G24540	CYP86C1
AT1G26240
AT1G26380	FOX1
AT1G26390	FOX2
AT1G26945	PRE6
AT1G27670
AT1G28260	SMG7L
AT1G28330	DRM1
AT1G28600
AT1G29420
AT1G29465
AT1G30850	RSH4
AT1G31880	NLM9
AT1G33055
AT1G33400	TPR9
AT1G33615
AT1G33770
AT1G34460	CYCB1_5
AT1G35140	EXL1
AT1G36060	ERF055
AT1G43605
AT1G44800
AT1G45201	ATTLL1
AT1G52270
AT1G52565
AT1G52950
AT1G54040	ESP
AT1G54970	PRP1
AT1G56050
AT1G58180	BCA6
AT1G59990	RH22
AT1G62280	SLAH1
AT1G62440	LRX2
AT1G62540	FMO GS-OX2
AT1G62770	PMEI9
AT1G62780
AT1G66180
AT1G67820
AT1G67900
AT1G68600	ALMT5
AT1G68620	CXE6
AT1G68725	AGP19
AT1G69160
AT1G69200	FLN2
AT1G69600	ZHD11
AT1G70260
AT1G70830	MLP28
AT1G70890	MLP43
AT1G71890	SUC5
AT1G72520	LOX4
AT1G73750
AT1G73805	SARD1
AT1G74810	BOR5
AT1G75295
AT1G78020	FLZ6
AT1G78860
AT1G79700
AT1G80340	GA3OX2
AT2G01390
AT2G01905	CYCJ18
AT2G02010	GAD4
AT2G02120	PDF2.1
AT2G04450	NUDT6
AT2G04530	TRZ2
AT2G08330
AT2G08470
AT2G08915
AT2G14750	APK1
AT2G15960
AT2G16660
AT2G17430	MLO7
AT2G18050	HIS1-3
AT2G18210
AT2G18260	SYP112
AT2G18328	RL4
AT2G18480	PLT3
AT2G18970
AT2G19870
AT2G20610	SUR1
AT2G22730
AT2G22860	PSK2
AT2G24762	GDU4
AT2G25150	SCT
AT2G25590
AT2G26400	ARD
AT2G26710	CYP734A1
AT2G27389
AT2G28000	CPN60A1
AT2G28050
AT2G28570
AT2G29130	LAC2
AT2G29170
AT2G29300
AT2G30010	TBL45
AT2G30600
AT2G30860	GSTF9
AT2G32150
AT2G33810	SPL3
AT2G33830	DRMH1
AT2G33850
AT2G34490	CYP710A2
AT2G34810
AT2G34930
AT2G36870	XTH32
AT2G38240	ANS
AT2G38600
AT2G38860	DJ1E
AT2G38995
AT2G39450	MTP11
AT2G39570	ACR9
AT2G40000	HSPRO2
AT2G40435
AT2G40670	ARR16
AT2G41070	EEL
AT2G41178
AT2G42060
AT2G43000	JUB1
AT2G43060	IBH1
AT2G43550	ATTI6
AT2G44230
AT2G46270	GBF3
AT2G46530	ARF11
AT2G48080
AT3G01175
AT3G01485
AT3G01550	PPT2
AT3G03815
AT3G04210
AT3G04440
AT3G04443
AT3G04650
AT3G05150
AT3G07430	YLMG1-1
AT3G08570
AT3G08770	LTP6
AT3G08980
AT3G09450
AT3G10527
AT3G10570	CYP77A6
AT3G10720	PME25
AT3G12930	IJ
AT3G13277
AT3G13470	CPN60B2
AT3G13610	F6'H1
AT3G15450
AT3G16360	AHP4
AT3G16450	JAL33
AT3G17170	RFC3
AT3G18217	MIR157C
AT3G18280
AT3G18870
AT3G18900
AT3G20440	SBE3
AT3G21300
AT3G21950
AT3G22231	PCC1
AT3G22235
AT3G22560
AT3G23150	ETR2
AT3G23570
AT3G24715
AT3G26280	CYP71B4
AT3G26310	CYP71B35
AT3G30350	RGF4
AT3G30720	QQS
AT3G45300	IVD
AT3G45680	NPF2.3
AT3G45730
AT3G47340	ASN1
AT3G47380	PMEI11
AT3G47500	CDF3
AT3G48350	CEP3
AT3G48390
AT3G48500	PDE312
AT3G48850	MPT2
AT3G49570	LSU3
AT3G49960	PER35
AT3G50340
AT3G50440	MES10
AT3G51870	EAAC
AT3G52550
AT3G53830
AT3G54500
AT3G54510
AT3G56330
AT3G56970	ORG2
AT3G58060	MTPC3
AT3G59340
AT3G61028
AT3G61898
AT3G61920
AT4G01390
AT4G04610	45017
AT4G05775
AT4G06410
AT4G07290
AT4G11170
AT4G11190	DIR13
AT4G11460	CRK30
AT4G11840	PLDGAMMA3
AT4G11845
AT4G12500
AT4G13040
AT4G13300	TPS13
AT4G13310	CYP71A20
AT4G13390
AT4G14060
AT4G14680	APS3
AT4G15620
AT4G16670
AT4G16680
AT4G16860	RPP4
AT4G18750	DOT4
AT4G19380
AT4G20040
AT4G21745	RIC11
AT4G21760	BGLU47
AT4G21903
AT4G21990	45019
AT4G22517
AT4G22610
AT4G25220	RHS15
AT4G25630	MED36A
AT4G25850	ORP4B
AT4G27450
AT4G28040
AT4G28850	XTH26
AT4G28940
AT4G29710
AT4G30110	HMA2
AT4G30270	XTH24
AT4G31110	WAKL18
AT4G31500	CYP83B1
AT4G32460
AT4G32540	YUC
AT4G34290
AT4G34550
AT4G34970	ADF9
AT4G35190	LOG5
AT4G36040	ATJ11
AT4G37430	CYP81F1
AT4G39675
AT4G39830
AT4G39950	CYP79B2
AT5G01210
AT5G01435
AT5G01881
AT5G02180	AVT1D
AT5G02840	RVE4
AT5G03350	LLP
AT5G03390
AT5G03585
AT5G03615
AT5G04120	IPSP
AT5G04150	BHLH101
AT5G04660	CYP77A4
AT5G04950	NAS1
AT5G05690	CYP90A1
AT5G06640
AT5G06990
AT5G07460	MRSA2
AT5G08275
AT5G08610	RH26
AT5G09175
AT5G12940
AT5G14780	FDH1
AT5G15150	HAT7
AT5G15845
AT5G16570	GLN1-4
AT5G16860	PCMP-H92
AT5G17700	DTX25
AT5G19700	DTX52
AT5G19750
AT5G22355
AT5G22410	PER60
AT5G23350
AT5G23480
AT5G23820	ML3
AT5G23940	DCR
AT5G24205
AT5G24470	APRR5
AT5G24660	LSU2
AT5G24780	VSP1
AT5G25090	ENODL13
AT5G25250	FLOT1
AT5G36140	CYP716A2
AT5G37990
AT5G38000
AT5G38020
AT5G38200
AT5G38900
AT5G38910
AT5G39865
AT5G42580	CYP705A12
AT5G43450
AT5G45070	PP2A8
AT5G45650	SBT5.6
AT5G47240	atnudt8
AT5G47330
AT5G47370	HAT2
AT5G47980	BAHD1
AT5G47990	CYP705A5
AT5G48000	CYP708A2
AT5G48010	THAS1
AT5G48070	XTH20
AT5G48850	SDI1
AT5G49910	HSP70-7
AT5G50950	FUM2
AT5G51210	OL3
AT5G51950
AT5G52250	RUP1
AT5G52320	CYP96A4
AT5G53030
AT5G54080	HGO
AT5G57080
AT5G57220	CYP81F2
AT5G57340
AT5G57540	XTH13
AT5G58310	MES18
AT5G58610
AT5G59680
AT5G61412
AT5G61610
AT5G62040	BFT
AT5G62420
AT5G62730	NPF4.7
AT5G64080
AT5G64260	EXL2
AT5G65980	PILS7
AT5G66400	RAB18
AT5G66650
AT5G66940	DOF5.8
AT5G67400	PER73
