# Supplementary material for: Shade-induced RTFL/DVL peptides negatively regulate the shade response by directly interacting with BSKs in Arabidopsis
Source: Nat Commun. 2023 Oct 28;14:6898. doi: 10.1038/s41467-023-42618-3 (PMC10613268; doi:10.1038/s41467-023-42618-3)
Supplement: Supplementary file 5 — Supplementary Data 4 [file 41467_2023_42618_MOESM5_ESM.xlsx]

## Sheet: overview
Supplementary Data 4. GO analyses of 370 RTFL18-BSK3/6-PIF4/7 coregulated genes presented in Fig. 7d.
GO analysis of 370 RTFL18-BSK3/6-PIF4/7 coregulated low R:FR-responsive genes. GO enrichment analysis was conducted using Plant Regulomics (http://bioinfo.sibs.ac.cn/plant-regulomics/).

## Sheet: data_table
Term	Description	Count	%	PValue	FoldChange	FDR
GO:0055114	obsolete oxidation-reduction process	47	14.1994	2.20867e-10	2.94331	2.03198e-08
GO:0016491	oxidoreductase activity	48	14.5015	5.4999e-10	2.81585	2.52995e-08
GO:0020037	heme binding	22	6.64653	6.60154e-08	4.43236	2.02447e-06
GO:0004497	monooxygenase activity	19	5.74018	9.47139e-08	5.0868	2.17842e-06
GO:0016705	oxidoreductase activity, acting on paired donors, with incorporation or reduction of molecular oxygen	18	5.43807	1.58476e-07	5.22213	2.91596e-06
GO:0005506	iron ion binding	19	5.74018	6.71574e-07	4.41944	1.02975e-05
GO:0071456	cellular response to hypoxia	15	4.53172	3.42527e-06	5.02831	4.50178e-05
GO:0022857	transmembrane transporter activity	18	5.43807	1.22286e-05	3.73009	0.000140629
GO:0016709	oxidoreductase activity, acting on paired donors, with incorporation or reduction of molecular oxygen, NAD(P)H as one donor, and incorporation of one atom of oxygen	9	2.71903	2.19151e-05	8.34933	0.000224021
GO:0055085	transmembrane transport	25	7.55287	0.000105427	2.48698	0.000969928
GO:0000160	phosphorelay signal transduction system	7	2.1148	0.000227977	8.72621	0.00190672
GO:0005618	cell wall	20	6.0423	0.000695629	2.46242	0.00533316
GO:0048046	apoplast	16	4.83384	0.000969177	2.75706	0.00669316
GO:0006073	cellular glucan metabolic process	5	1.51057	0.00109128	12.0883	0.00669316
GO:0016762	xyloglucan:xyloglucosyl transferase activity	5	1.51057	0.00109128	12.0883	0.00669316
GO:0080003	thalianol metabolic process	3	0.906344	0.00148176	79.7825	0.00843641
GO:0052544	defense response by callose deposition in cell wall	4	1.20846	0.0015589	19.9456	0.00843641
GO:0050660	flavin adenine dinucleotide binding	8	2.41692	0.0031006	4.3419	0.0150642
GO:0000103	sulfate assimilation	4	1.20846	0.00311107	15.1967	0.0150642
GO:0010411	xyloglucan metabolic process	5	1.51057	0.00360742	8.4875	0.0165563
GO:0042742	defense response to bacterium	13	3.92749	0.00377916	2.72224	0.0165563
GO:0042546	cell wall biogenesis	5	1.51057	0.0105025	6.13711	0.0415055
GO:0071669	plant-type cell wall organization or biogenesis	3	0.906344	0.0108275	21.7589	0.0415055
GO:0009684	indoleacetic acid biosynthetic process	3	0.906344	0.0108275	21.7589	0.0415055
GO:0009617	response to bacterium	6	1.81269	0.011862	4.559	0.0436522
GO:0009736	cytokinin-activated signaling pathway	5	1.51057	0.0165956	5.31883	0.058723
GO:0009414	response to water deprivation	10	3.02115	0.019197	2.54896	0.0654121
GO:0009682	induced systemic resistance	3	0.906344	0.0249217	13.2971	0.0818857
GO:0043295	glutathione binding	3	0.906344	0.0273239	12.5972	0.0837933
GO:0000156	phosphorelay response regulator activity	3	0.906344	0.0273239	12.5972	0.0837933
GO:0010114	response to red light	4	1.20846	0.030497	6.13711	0.0904103
GO:0008643	carbohydrate transport	6	1.81269	0.0317261	3.49412	0.0904103
GO:0051213	dioxygenase activity	6	1.81269	0.0325566	3.4688	0.0904103
GO:0098655	cation transmembrane transport	4	1.20846	0.0334125	5.90981	0.0904103
GO:0019344	cysteine biosynthetic process	3	0.906344	0.0350552	10.8794	0.092145
GO:0007165	signal transduction	11	3.32326	0.0387961	2.11982	0.0991456
GO:0040008	regulation of growth	6	1.81269	0.0435836	3.1913	0.10837
GO:0010268	brassinosteroid homeostasis	3	0.906344	0.0495422	8.86472	0.119944
