# Supplementary material for: Shade-induced RTFL/DVL peptides negatively regulate the shade response by directly interacting with BSKs in Arabidopsis
Source: Nat Commun. 2023 Oct 28;14:6898. doi: 10.1038/s41467-023-42618-3 (PMC10613268; doi:10.1038/s41467-023-42618-3)
Supplement: Supplementary file 6 — Supplementary Data 5 [file 41467_2023_42618_MOESM6_ESM.xlsx]

## Sheet: overview
Supplementary Data 5. Gene expression table of 194 overlapping genes between low R:FR-regulated genes and BR-responsive genes presented in Supplementary Figure 7c.
Low R:FR-regulated genes are mentioned in Supplementary Data 1. BR-responsive genes were from Yu et al., 2011.

## Sheet: data_table
gene_id	Col_WL_1	Col_WL_2	Col_WL_3	Col_low R:FR_1	Col_low R:FR_2	Col_low R:FR_3	dvl_WL_1	dvl_WL_2	dvl_WL_3	dvl_low R:FR_1	dvl_low R:FR_2	dvl_low R:FR_3	bsk36_WL_1	bsk36_WL_2	bsk36_WL_3	bsk36_low R:FR_1	bsk36_low R:FR_2	bsk36_low R:FR_3	pif47_WL_1	pif47_WL_2	pif47_WL_3	pif47_low R:FR_1	pif47_low R:FR_2	pif47_low R:FR_3	Col_WL	Col_low R:FR	dvl_WL	dvl_low R:FR	bsk36_WL	bsk36_low R:FR	pif47_WL	pif47_low R:FR
AT1G02660	3.22	3.5	3.88	10.08	13.51	7.88	4.11	4.29	4.41	8.52	9.72	7.76	5.14	5.18	5.64	6.13	7.63	9.95	2.9	2.42	3.65	4.47	5.28	4.89	3.5333	10.49	4.27	8.6667	5.32	7.9033	2.99	4.88
AT1G02920	19.7	14.48	30.21	5.43	10.28	9.16	7.94	7.28	11.49	7.02	29.16	10.93	7.87	7.32	7.24	7.04	5.93	5.27	8.56	10.5	7.18	8.01	7.05	24.33	21.4633	8.29	8.9033	15.7033	7.4767	6.08	8.7467	13.13
AT1G03090	7.61	10.25	10.44	26.57	31.72	18.07	11.73	13.08	14.62	15.2	17.78	15.64	17.79	17.82	16.91	13.28	16.92	21.27	10.71	10.2	13.22	15.62	16.09	17.3	9.4333	25.4533	13.1433	16.2067	17.5067	17.1567	11.3767	16.3367
AT1G06350	2.21	2.5	2.7	9.86	10.6	11.8	1.44	2.11	2.73	9.91	11.3	10.51	2.79	3.52	3.69	12.47	9.32	9.61	1.85	1.28	1.81	6.45	3.43	4.21	2.47	10.7533	2.0933	10.5733	3.3333	10.4667	1.6467	4.6967
AT1G09530	4.57	4.72	5.39	12.59	9.71	9.34	5.82	5.12	4.27	8.38	8.86	8.15	5.01	5.56	5.68	8.73	11.68	12.99	5.2	5.51	6.05	5.23	7.34	7.05	4.8933	10.5467	5.07	8.4633	5.4167	11.1333	5.5867	6.54
AT1G09570	26.39	25.99	26.02	66.16	71.97	61.64	26.9	31.96	32.87	67.82	68.74	66.92	32.5	31.15	37.35	59.35	63.23	71.35	28.2	27.44	28.87	44.11	46.86	43.1	26.1333	66.59	30.5767	67.8267	33.6667	64.6433	28.17	44.69
AT1G10470	62.05	55.07	59.43	21.84	32.06	32.28	59.47	64.66	66.49	33.81	36.24	33.03	57.42	51.16	60.97	35.95	29.36	26.04	51.13	46.55	44.78	42.99	45.24	37.59	58.85	28.7267	63.54	34.36	56.5167	30.45	47.4867	41.94
AT1G10550	0.93	1.39	1.5	6.84	5.17	5.54	1.4	0.98	0.99	4.4	3.91	3.28	1.09	0.97	0.79	4.06	5.32	5.89	0.93	0.48	0.65	2.15	2.05	1.55	1.2733	5.85	1.1233	3.8633	0.95	5.09	0.6867	1.9167
AT1G11260	33.49	36.82	34.18	79.1	99.18	57.99	43.81	47.01	45.43	49.56	53.76	51.38	52.26	50.04	48.61	41.65	50.9	64.86	37.53	35.69	41	44.78	49.35	47.61	34.83	78.7567	45.4167	51.5667	50.3033	52.47	38.0733	47.2467
AT1G11545	31.74	30.55	33.42	68.22	69.43	76.08	21.78	25.07	22.14	55.53	59.22	52.55	24.95	23.15	25.17	62.18	58.54	63.57	25.3	23.39	27.9	35.28	30.88	34.03	31.9033	71.2433	22.9967	55.7667	24.4233	61.43	25.53	33.3967
AT1G12080	121.35	140.94	145.8	340.92	384.32	312.92	122.65	136.4	132.97	353.61	404.39	313.16	93.91	98.69	107.69	260.8	283.88	306.13	88.71	85.32	104.9	126.32	172.13	169.98	136.03	346.053	130.673	357.053	100.097	283.603	92.9767	156.143
AT1G16400	19.71	21.67	17.82	3.96	5.09	9.45	8.84	11.37	9.86	5.22	6	4.64	21.1	16.29	21.9	16.7	8.3	4.58	15.46	17.34	14.84	8.98	6.4	5.21	19.7333	6.1667	10.0233	5.2867	19.7633	9.86	15.88	6.8633
AT1G16410	38.54	39.63	28.74	2.13	1.66	3.72	20.13	18.8	16.3	2.08	2.15	2.43	44.37	44.63	36.92	8.78	3.02	2.15	48.72	55.43	42.52	25.97	17.32	16.73	35.6367	2.5033	18.41	2.22	41.9733	4.65	48.89	20.0067
AT1G18400	3.38	4.44	4.59	25.43	23.69	19.9	4.63	4.23	5.25	21.71	20.07	23.73	3.95	3.65	3.1	13.73	19.67	26.92	1.78	1.91	2.61	5.41	5.91	5.88	4.1367	23.0067	4.7033	21.8367	3.5667	20.1067	2.1	5.7333
AT1G18590	24.4	23.32	23.73	5.25	5.02	8.27	18.12	17.39	15.83	8.38	9.07	8.17	22	22.74	21.22	11.94	7.3	6.05	22.98	28.73	21.51	15.01	12.12	11.26	23.8167	6.18	17.1133	8.54	21.9867	8.43	24.4067	12.7967
AT1G19050	13.6	13.6	16.93	4.65	6.11	8.64	12.63	13.01	11.32	7.1	8.54	6.91	12.69	14.68	13.49	7.76	6.83	6.41	7.95	10.08	8.76	7.78	6.39	7.08	14.71	6.4667	12.32	7.5167	13.62	7	8.93	7.0833
AT1G20190	19.26	22	19.13	51.92	62.62	56.46	17.29	19.51	14.55	44.12	56.24	42.52	16.86	15.77	13.92	45	43.49	44.05	12.42	14.64	15.93	23.14	18.97	24.45	20.13	57	17.1167	47.6267	15.5167	44.18	14.33	22.1867
AT1G21250	1.67	1.49	1.4	0.55	0.57	0.68	1.36	1.19	1.21	0.75	0.73	0.98	1.22	1.32	1.25	0.71	1.17	0.96	1.3	1.15	0.88	0.81	0.66	0.99	1.52	0.6	1.2533	0.82	1.2633	0.9467	1.11	0.82
AT1G21400	6.07	7.7	7.19	19.08	21.33	10.96	10.87	7.91	7.44	9.92	10.82	9.81	8.7	7.44	7.33	7.66	10.04	14.13	6.94	6.13	6.93	7.9	6.37	7.6	6.9867	17.1233	8.74	10.1833	7.8233	10.61	6.6667	7.29
AT1G22400	17.83	18.17	18.79	9.39	9.59	8.44	21.47	21.93	23.41	11.36	10.97	11	17	18.04	16.7	7.76	9.76	8.58	19.06	18.43	17.63	13.97	15.23	13.5	18.2633	9.14	22.27	11.11	17.2467	8.7	18.3733	14.2333
AT1G22890	8.62	11.6	7.17	19.25	21.07	19.57	10.55	8.47	8.8	13.34	16.53	16.28	13.58	14.42	6.05	14.21	17.32	19.19	7.73	8.04	8.52	10.38	9.44	7.93	9.13	19.9633	9.2733	15.3833	11.35	16.9067	8.0967	9.25
AT1G23205	40.42	38.12	40.34	16.46	15.26	21.22	35.79	35.73	31.91	25.91	23.7	30.3	22.65	26.88	25.99	28.66	27.51	23.71	39.96	40.23	34.88	30.72	32.86	37.35	39.6267	17.6467	34.4767	26.6367	25.1733	26.6267	38.3567	33.6433
AT1G24100	45	45.99	42.65	19.65	21.1	25.35	35.63	35.47	33.51	26.32	27.37	24.64	43.55	45.99	42.9	35.72	26.33	24.56	47.92	52.45	45.63	40.87	38.38	37.33	44.5467	22.0333	34.87	26.11	44.1467	28.87	48.6667	38.86
AT1G28330	120.37	141.32	134.18	300.21	362.22	269.55	160.24	170.13	172.71	224.14	261.11	240.42	156.21	158.11	150.51	167.95	192.26	244.64	174.34	133.44	210.89	234.45	196.61	247.14	131.957	310.66	167.693	241.89	154.943	201.617	172.89	226.067
AT1G28600	32.92	32.17	31.98	17.47	14.87	17.42	37.77	28.69	28.26	19.72	17.62	16.58	22.85	23.49	22.91	16.74	16.27	18.8	29.91	31.99	32.52	24.44	20.02	24.1	32.3567	16.5867	31.5733	17.9733	23.0833	17.27	31.4733	22.8533
AT1G29395	26.12	26.59	23.33	127.44	121.76	113.61	18.98	13.34	10.99	112.32	103.83	110.5	27.62	28.43	24.06	133.16	116.58	134.04	21.86	22.99	26.8	142.27	115.23	120.49	25.3467	120.937	14.4367	108.883	26.7033	127.927	23.8833	125.997
AT1G29440	17.95	19.12	17.99	42.11	41.65	40.02	21.32	16.08	18.09	38.12	39.15	35.62	17	17.01	17.84	37.97	33.11	41.43	14.79	12.67	14.12	18.93	17.81	22.44	18.3533	41.26	18.4967	37.63	17.2833	37.5033	13.86	19.7267
AT1G29460	3.68	3.03	2.74	8.86	11.93	10.22	5.45	4.65	3.97	14.53	12.83	12.35	3.67	5.08	2.33	8.28	8.07	11.16	1.76	2.74	3.31	4.89	4.32	4.67	3.15	10.3367	4.69	13.2367	3.6933	9.17	2.6033	4.6267
AT1G29490	0	0	0.3	3.97	2.79	2.85	0	0.18	0.11	2.99	5.02	3.71	0.19	0.09	0.45	3.04	2.79	3.55	0.1	0	0.09	0	0.09	0.67	0.1	3.2033	0.0967	3.9067	0.2433	3.1267	0.0633	0.2533
AT1G29500	7.37	9.21	7.91	19.53	17.14	18.22	9.25	9.12	10.62	18.73	18.5	20.93	7.91	7.81	6.28	13.91	17.05	21.48	5.59	4.12	7.84	10.4	9.14	12.67	8.1633	18.2967	9.6633	19.3867	7.3333	17.48	5.85	10.7367
AT1G35140	4.31	5.58	6.49	10.36	14.4	10.26	7.48	7	6.19	5.98	9.01	7.1	3.83	4.21	4.23	5.32	6.69	8.84	2.25	2.65	2.62	3.55	4.88	4.63	5.46	11.6733	6.89	7.3633	4.09	6.95	2.5067	4.3533
AT1G35290	2.67	2.24	1.08	0.46	0.29	0.71	1.31	1.7	1.61	0.48	1.25	0.92	2.13	2.45	1.6	0.59	0.89	0.93	1.7	1.5	2.13	1.65	0.95	0.98	1.9967	0.4867	1.54	0.8833	2.06	0.8033	1.7767	1.1933
AT1G36940	4.32	4.02	4.4	10.99	12.03	10.97	4.27	3.36	3.93	10.37	9.83	11.66	3.86	5.07	4	9.49	10.31	12.13	4.26	5.1	4.14	4.22	6.36	5.47	4.2467	11.33	3.8533	10.62	4.31	10.6433	4.5	5.35
AT1G47400	5.5	5.61	7.04	2.91	1.3	4.06	4.23	1.79	1.74	2.42	2.11	1.23	5.05	4.89	1.39	1.87	1.58	1.16	4.64	4.11	3.97	4.35	0.84	2.73	6.05	2.7567	2.5867	1.92	3.7767	1.5367	4.24	2.64
AT1G52190	16.98	19.54	21.26	47.65	52.35	47.4	18.34	18.64	17.89	50.55	57.51	50.21	20.64	21.65	22.87	47.73	49.18	62.22	11.14	10.53	12.27	23.15	23.81	24.26	19.26	49.1333	18.29	52.7567	21.72	53.0433	11.3133	23.74
AT1G52830	0.07	0.38	0.91	5.25	6.93	5.23	0.68	0.52	0.76	4.78	5.9	3.59	0.27	0.44	0.12	5.86	4.9	6.18	0.34	0.07	0.13	0.74	0.25	1.08	0.4533	5.8033	0.6533	4.7567	0.2767	5.6467	0.18	0.69
AT1G56150	2.98	2.92	2.64	8.96	6.96	8.27	3.86	4.57	4.27	9.13	8.48	8.22	3.33	2.88	2.41	8.52	9.11	8.5	2.05	2.05	3.61	1.17	0.73	0.77	2.8467	8.0633	4.2333	8.61	2.8733	8.71	2.57	0.89
AT1G62380	301.14	353.79	361.12	807.7	842.08	686.63	347.62	328.62	335.93	682.38	707.98	663.46	298.29	314.09	286.08	561.86	674.46	774.05	276.27	270.45	298.44	330.33	321.98	363.99	338.683	778.803	337.39	684.607	299.487	670.123	281.72	338.767
AT1G62440	1.54	2.15	1.39	3.83	6.21	4.82	2.34	2.71	2.33	4.39	5.52	4.55	2.7	1.89	2.79	5.36	4.37	3.9	3.09	3.49	2.84	3.19	4.68	3.05	1.6933	4.9533	2.46	4.82	2.46	4.5433	3.14	3.64
AT1G62560	11.8	13.97	9.72	1.28	1.4	3.02	6.99	6.22	6.02	1.87	2	1.87	14.15	15.32	10.35	4.36	2.57	1.92	13.26	12.66	11.16	7.46	6.66	5.96	11.83	1.9	6.41	1.9133	13.2733	2.95	12.36	6.6933
AT1G64640	26.77	24.79	26.36	66.07	73.79	82.5	24.77	26.94	26.81	61.43	67.48	61.11	25.08	24.46	25.81	68.35	66.96	67.33	26.85	22.28	23.36	39.11	40.38	40.56	25.9733	74.12	26.1733	63.34	25.1167	67.5467	24.1633	40.0167
AT1G64660	7.13	7.18	6.9	18.78	25.41	18.98	8.33	10.01	12.3	14.89	19.06	18.29	8.08	9.08	8.59	15.75	17.46	18.69	7.45	7.7	8.4	7.88	10.52	9.92	7.07	21.0567	10.2133	17.4133	8.5833	17.3	7.85	9.44
AT1G65310	9.37	13.11	14.85	33.38	39.83	35.46	8.53	10.59	8.75	39.09	47.88	33.76	7.9	9.06	9.76	36.74	34.25	42.88	11.21	14.44	13.28	15.55	18.26	19.7	12.4433	36.2233	9.29	40.2433	8.9067	37.9567	12.9767	17.8367
AT1G65860	7.35	7.65	5.66	0.93	1.06	1.83	3.1	2.23	3.17	0.71	0.9	0.54	7.25	7.5	5.94	2.07	1.26	1.44	6.69	7.72	5.74	4.79	3.45	3.35	6.8867	1.2733	2.8333	0.7167	6.8967	1.59	6.7167	3.8633
AT1G66180	48.96	52.91	57.28	103.56	145.78	102.61	81.73	101.5	104.79	90.64	117.47	97.2	83.15	73.63	81.48	101.71	106.87	118.47	53.46	61.05	60.91	75.45	91.97	83.13	53.05	117.317	96.0067	101.77	79.42	109.017	58.4733	83.5167
AT1G69160	21.22	24.11	23.03	57.91	52.8	50.22	24.14	27.95	26.58	50.81	53.27	48.73	35.43	36.03	28.44	47.82	54.7	61.52	21.12	21.01	21.99	31.9	31.21	35.39	22.7867	53.6433	26.2233	50.9367	33.3	54.68	21.3733	32.8333
AT1G69490	0.76	0.43	0.7	4.23	4.24	3.55	0.77	0.49	0.76	4.21	3.87	3.37	1.37	2.01	0.75	3.6	3.82	5.61	0.42	0.42	0.46	1.24	1.58	1.26	0.63	4.0067	0.6733	3.8167	1.3767	4.3433	0.4333	1.36
AT1G71030	15.43	20.72	17.72	68.74	70.12	53.75	24.77	25.09	29.19	52.41	58.66	54.77	35.56	40.13	31.56	46.53	53.42	74.51	12.56	12.18	14.23	33.16	32.79	31.38	17.9567	64.2033	26.35	55.28	35.75	58.1533	12.99	32.4433
AT1G73480	2.13	3.01	2.17	6.51	7.9	7.42	3.06	2.9	3.24	5.85	6.15	5.56	2.94	3.07	2.73	6.97	6.2	7.82	2.96	2.73	3.43	4.92	4.63	5.76	2.4367	7.2767	3.0667	5.8533	2.9133	6.9967	3.04	5.1033
AT1G73830	13.03	11.73	17.19	37.57	29.41	26.19	12.87	12.35	10.36	27.63	30.03	25.62	12.33	15.07	12.58	22.55	25.49	32.67	10.92	10.94	14.11	14.86	12.51	17.41	13.9833	31.0567	11.86	27.76	13.3267	26.9033	11.99	14.9267
AT1G74090	38.39	40.23	33.7	13.12	13.06	20	29.88	28.86	30.55	13.99	17.15	15.02	39.77	34.74	37.13	24.77	17.44	11.39	38.25	40.82	36.63	25.29	24.03	22.08	37.44	15.3933	29.7633	15.3867	37.2133	17.8667	38.5667	23.8
AT1G75450	1.53	1.49	2.28	7.99	8.58	7.83	1.31	1.33	1.7	7.91	7.01	6.47	1.76	1.45	2.34	8.51	10.29	10.74	1.97	1.27	1.18	2.37	2.5	1.96	1.7667	8.1333	1.4467	7.13	1.85	9.8467	1.4733	2.2767
AT1G76240	14.47	16.41	15.43	38.84	43.93	41.07	14.19	13.88	15.12	32.51	35.01	32.1	21.99	23.69	21.33	42.65	44.75	49.18	11.69	14.61	15.84	20.96	23.38	25.26	15.4367	41.28	14.3967	33.2067	22.3367	45.5267	14.0467	23.2
AT1G78020	149.88	146.46	131.8	77.19	66.1	77.87	154.24	128.54	122.3	80.69	77.54	71.57	124.37	114.29	90.35	80.74	77.51	66.73	136.51	142.16	148.44	98.52	73.92	82.25	142.713	73.72	135.027	76.6	109.67	74.9933	142.37	84.8967
AT1G78370	194.19	200.94	155.84	43.38	30.25	61.99	122.1	108.44	112.06	48.96	54.42	54.72	219.97	212.77	154.26	67.91	48.08	40.96	203.9	228.79	178.47	125.51	86.67	86.71	183.657	45.2067	114.2	52.7	195.667	52.3167	203.72	99.63
AT1G78860	3.29	3.57	4.12	0.91	1.08	1.72	2.45	2.3	3.02	1.53	1.54	1.46	2.19	2.34	3.06	1.89	1.75	0.98	2.99	3.02	2.14	1.68	1.63	0.84	3.66	1.2367	2.59	1.51	2.53	1.54	2.7167	1.3833
AT1G78970	3.02	5.35	5.12	9.97	11.37	12.18	4.29	4.04	4.63	12.34	15.34	12.41	5.16	4.35	5.54	11.95	11.25	14.46	2.64	2.91	2.16	4.35	3.89	4.32	4.4967	11.1733	4.32	13.3633	5.0167	12.5533	2.57	4.1867
AT1G79700	9.01	11.66	13.11	23.66	26.99	18.48	13.91	13.55	14.68	17.19	19.4	19.59	20.71	20.99	16.97	14.59	16.76	22.5	10.09	8.19	13.76	16.95	16.27	16.56	11.26	23.0433	14.0467	18.7267	19.5567	17.95	10.68	16.5933
AT1G80130	0.88	1	1.47	4.39	3.84	5	1.04	0.84	0.78	4.45	5.29	4.5	1.4	1.46	1.24	9.11	8.35	6.93	0.46	0.55	0.38	2.46	2.47	2.17	1.1167	4.41	0.8867	4.7467	1.3667	8.13	0.4633	2.3667
AT1G80920	74.7	93.62	85.5	262.03	265.58	169.31	88.74	91.66	98.84	185.12	208.65	189.04	159.16	152.77	122.31	135.25	167.4	207.97	74.31	69.07	95.1	105.08	96.98	104.37	84.6067	232.307	93.08	194.27	144.747	170.207	79.4933	102.143
AT2G14900	13.36	15.19	13.79	39.97	49.02	50.44	11.45	12.49	10.69	40.65	51.5	41.55	12.7	12.54	9.71	36.57	40.39	37.42	8.1	6.74	8.09	17.86	14.16	15.92	14.1133	46.4767	11.5433	44.5667	11.65	38.1267	7.6433	15.98
AT2G16660	7.1	5.78	4.49	2.6	2.47	2.89	5.72	6.03	6.07	3.93	4.34	4.88	5.44	5.28	6.06	6.29	4.38	3.86	6.27	6.81	5.08	4.41	3.82	2.88	5.79	2.6533	5.94	4.3833	5.5933	4.8433	6.0533	3.7033
AT2G18010	0.7	0.37	0.82	4.32	5.21	4.39	0.61	1.28	0.52	5.73	7.18	4.71	0.2	0.37	0.19	2.31	4.14	3.84	0.87	0	0.26	0.39	0.79	1.35	0.63	4.64	0.8033	5.8733	0.2533	3.43	0.3767	0.8433
AT2G18790	21.02	23.15	22.25	57.12	58.52	54.32	21.3	22.56	23.62	56.47	52.06	53.34	24.52	23.7	25.92	58.84	61.96	63.65	22.48	24.08	22.84	55.42	54.56	52.27	22.14	56.6533	22.4933	53.9567	24.7133	61.4833	23.1333	54.0833
AT2G20610	56.61	59.12	55.61	25.67	26.86	35.64	43.01	42.15	41.26	29.49	31.75	30.31	52.38	53.42	52.67	41.12	33.05	30.89	54.17	57.08	51.64	45.65	37.38	37.79	57.1133	29.39	42.14	30.5167	52.8233	35.02	54.2967	40.2733
AT2G21200	0.94	1.54	0.53	2.42	3.72	2.08	0.82	0.92	0.86	1.99	2.32	2.1	1.45	1.11	0.72	1.6	3.3	3.03	0.64	1.09	0.69	1.24	0.58	0.96	1.0033	2.74	0.8667	2.1367	1.0933	2.6433	0.8067	0.9267
AT2G22810	0.06	0.24	0.12	1.26	1.35	0.99	0.24	0.25	0.16	1.03	1.25	1.56	0.28	0.21	0.05	0.78	0.84	0.8	0.06	0.03	0.06	0.05	0.03	0.08	0.14	1.2	0.2167	1.28	0.18	0.8067	0.05	0.0533
AT2G22860	0.21	0	0.1	0.86	1.11	0.81	1.18	0.38	0.33	0.27	0.5	0.35	0.79	0.64	0.38	0.53	0.97	0.16	0.79	0.8	0.59	0.58	0.36	0.26	0.1033	0.9267	0.63	0.3733	0.6033	0.5533	0.7267	0.4
AT2G26710	5.13	4.96	5.02	10.62	11.63	11.23	5.87	5.19	6.26	10.22	10.86	10.76	5.83	5.02	5.22	9	9.63	9.45	5.68	5.05	6.05	6.5	6.37	7.36	5.0367	11.16	5.7733	10.6133	5.3567	9.36	5.5933	6.7433
AT2G28570	1.81	3.17	4.3	6.41	9.35	6	3.22	5.28	3.42	3.01	5.11	2.82	4.02	2.71	3.76	5.43	3.5	5.6	3.42	3.53	4.86	5.02	4.09	7.49	3.0933	7.2533	3.9733	3.6467	3.4967	4.8433	3.9367	5.5333
AT2G29300	2.13	4.16	2.93	6.8	6.44	6.11	6.43	7.84	5.93	7.99	10.48	9.02	5.71	6.34	8.22	8.18	6.84	7.31	3.52	3.71	3.87	4.59	4.98	6.98	3.0733	6.45	6.7333	9.1633	6.7567	7.4433	3.7	5.5167
AT2G30010	57.21	65.55	61.08	32.33	29.27	31.01	63.32	56.65	57.52	35.61	36.98	35.92	61.85	61.8	55.67	32.74	38.14	42.08	55.53	51.34	57.68	47.11	48.68	50.29	61.28	30.87	59.1633	36.17	59.7733	37.6533	54.85	48.6933
AT2G30600	26.4	38.18	36.43	71.5	81.27	58.27	57.56	61.16	57.86	61.26	63.06	59.39	54.54	55.1	59.16	44.89	54.33	72.68	38.72	36.49	52.15	67.03	62.51	67.5	33.67	70.3467	58.86	61.2367	56.2667	57.3	42.4533	65.68
AT2G32150	17.46	23.06	23.79	54.4	65.27	48.82	27.82	27.9	33	41.86	47.66	43.89	35.14	35.76	33.56	37.26	39.04	44.76	22.36	23.13	26.28	36.11	38.05	39.75	21.4367	56.1633	29.5733	44.47	34.82	40.3533	23.9233	37.97
AT2G33830	200.2	238.88	217.55	405.21	584.57	398.88	240.01	242.93	262.97	218.83	272.61	227.03	194.44	202.9	164.44	181.51	229.98	287.02	266.52	209.52	315.58	307.8	295.28	334.66	218.877	462.887	248.637	239.49	187.26	232.837	263.873	312.58
AT2G34490	12.13	12.84	15.06	5.57	4.71	7.02	9.85	9.62	9.98	4.08	5.2	5.87	11.66	11.19	11.33	7.1	6.43	8.07	13.71	14.58	12.07	9.91	8.74	9.96	13.3433	5.7667	9.8167	5.05	11.3933	7.2	13.4533	9.5367
AT2G34810	8.36	8.58	7.53	3.32	3.22	4.11	8.05	5.85	6.81	3.91	3.76	3.91	6.69	7.18	7.68	3.5	3.51	3.92	13.96	14.9	13.67	7.85	8.43	7.69	8.1567	3.55	6.9033	3.86	7.1833	3.6433	14.1767	7.99
AT2G34930	1.98	1.91	1.86	4.75	3.85	4.15	2.03	2.29	2.48	3	3.85	2.95	2.62	2.62	2.69	3.21	3.87	4.08	2.34	1.86	2.38	3.17	3.66	2.89	1.9167	4.25	2.2667	3.2667	2.6433	3.72	2.1933	3.24
AT2G36870	28.59	28.2	23.35	14.24	10.75	15.69	23.59	23.74	30.98	19.94	21.88	17.74	26.72	26.75	26.68	19.34	20.83	17.02	19.17	20.23	17.21	14.46	13.86	13.93	26.7133	13.56	26.1033	19.8533	26.7167	19.0633	18.87	14.0833
AT2G37030	0.78	1.3	2.22	8.98	8.28	6.67	2.72	2.24	2.83	8.33	7.54	9.15	1.76	1.28	1.76	4.81	6.18	10.03	1.3	1.22	1.2	1.41	2.71	1.65	1.4333	7.9767	2.5967	8.34	1.6	7.0067	1.24	1.9233
AT2G39450	40.54	44.13	49.69	88.85	106.45	88.13	53.9	52.1	57.6	71.57	84.8	70.28	61.79	57.13	57.64	81.34	87.47	95.27	41.72	42.47	44.37	60.63	65.08	67.2	44.7867	94.4767	54.5333	75.55	58.8533	88.0267	42.8533	64.3033
AT2G39510	1.61	0.97	1.14	0.14	0.07	0.26	0.52	0.12	0.43	0.12	0.22	0.67	1.47	1.1	1.16	0.72	0.4	0.33	0.67	0.76	0.25	0.27	0.66	0.36	1.24	0.1567	0.3567	0.3367	1.2433	0.4833	0.56	0.43
AT2G39980	2.63	1.8	2.03	14.25	12.83	10.45	2.78	2.46	2.72	7.85	9.7	10.4	2.56	2.2	2.66	9.84	13.25	14.37	2.55	2.51	2.2	2.73	2.79	2.58	2.1533	12.51	2.6533	9.3167	2.4733	12.4867	2.42	2.7
AT2G40000	12.98	16.41	17.24	35.19	42.28	28.85	17.63	18.55	19.19	21.99	26.68	22.46	16.87	16.89	17.73	20.51	24.57	27.39	11.7	11.49	13.2	14.38	15.71	16.82	15.5433	35.44	18.4567	23.71	17.1633	24.1567	12.13	15.6367
AT2G40435	1.39	0.83	1.46	0.15	0.13	0.53	1.71	0.93	1.58	0.72	1.28	0.7	2.02	0.74	1.35	1.09	0.92	0.4	1.53	1.07	1.16	0.95	0.96	0.48	1.2267	0.27	1.4067	0.9	1.37	0.8033	1.2533	0.7967
AT2G40610	27.11	45.17	37.79	74.72	77.63	83.75	38.18	39.43	38.52	90.4	100.61	94.83	48	45.13	46.87	74.01	67.97	82.12	27.31	26.19	33.47	52.91	44.83	52.22	36.69	78.7	38.71	95.28	46.6667	74.7	28.99	49.9867
AT2G42530	1.5	0.46	0.7	3.57	2.4	5.7	1.09	0.73	0.93	1.2	1.87	1.15	1.57	1.15	1.2	7.11	3.02	3.33	2.19	2.39	1.87	1.19	0.56	1.04	0.8867	3.89	0.9167	1.4067	1.3067	4.4867	2.15	0.93
AT2G42540	0.52	0.83	0.79	6.26	2.84	9.01	1.14	0.22	0.88	2.57	1.62	0.96	1.64	1.76	0.4	16	3.52	4.3	1.15	1.02	0.85	0.9	0.89	0.62	0.7133	6.0367	0.7467	1.7167	1.2667	7.94	1.0067	0.8033
AT2G43060	6.38	8.03	5.94	12.78	15.71	15.81	6.93	7.04	8.04	10.57	13.38	11.34	10.83	9.15	8.51	15.87	16.7	16.03	5.38	6.62	6.02	8.83	9.96	10.62	6.7833	14.7667	7.3367	11.7633	9.4967	16.2	6.0067	9.8033
AT2G43100	70.36	77.7	52.58	14.64	12.13	27.38	50.15	53.17	49.58	15.89	20.87	20.29	82.58	82.53	68.73	38.16	19.66	14.86	88.19	96.41	74.61	53.65	38.45	35.94	66.88	18.05	50.9667	19.0167	77.9467	24.2267	86.4033	42.68
AT2G43550	138.09	143.47	121.5	60.22	51.46	76.54	122.54	93.16	113.17	72.49	67.82	76.47	94.99	107.85	84.54	74.28	56.44	73.47	158.67	143.21	132.13	105.64	75.6	110.76	134.353	62.74	109.623	72.26	95.7933	68.0633	144.67	97.3333
AT2G44080	4.39	4.92	5.82	16.82	16.91	14.51	6.72	7.09	4.81	12.26	14.94	14.88	5.32	7.14	5.63	11.1	14.26	16.86	5.59	5.37	5.92	4.85	6.88	6.1	5.0433	16.08	6.2067	14.0267	6.03	14.0733	5.6267	5.9433
AT2G44230	17.91	20.47	19.54	8.67	9.92	10.62	16.7	17.89	16.39	12.31	12.17	9.96	19.48	18.62	19.2	10.97	9.16	8.71	17.19	19.08	19.4	13.94	12.77	15.78	19.3067	9.7367	16.9933	11.48	19.1	9.6133	18.5567	14.1633
AT3G03830	1.57	0.87	0.6	3.61	3.95	5.61	1.07	0.9	0.13	4.85	4.13	5.05	0.23	0.54	0.89	2.93	4.78	4.62	0.81	0.94	0.35	0.2	0.63	0.62	1.0133	4.39	0.7	4.6767	0.5533	4.11	0.7	0.4833
AT3G03840	2.38	2.44	1.93	7.37	6.55	5.75	2.47	2.12	1.33	6.31	8.63	5.69	3.19	2.48	2.16	6.6	7.17	5.62	1.95	1.7	2.26	1.99	1.69	2.61	2.25	6.5567	1.9733	6.8767	2.61	6.4633	1.97	2.0967
AT3G04210	7.2	7.4	7.52	3.93	3.66	3.5	7.41	6.48	6.37	6.03	5.95	4.28	9.5	8.09	7.58	4.14	4.16	4.51	5.47	5.87	6.01	6.2	5.35	5.52	7.3733	3.6967	6.7533	5.42	8.39	4.27	5.7833	5.69
AT3G05150	1.53	2.46	2.23	4.23	5.85	5.2	1.25	2.44	1.98	3.39	4.15	2.82	2.45	2.82	2.86	4.94	5.2	3.44	2.76	2.3	3.42	3.01	3.16	3.46	2.0733	5.0933	1.89	3.4533	2.71	4.5267	2.8267	3.21
AT3G08770	71.44	68.19	61.13	31.12	25.37	38.08	50.65	53.67	56.99	42.99	41.35	41.5	58.25	67.53	62.18	40.5	35.96	27.79	58.02	56.49	45.84	35.82	33.15	41.32	66.92	31.5233	53.77	41.9467	62.6533	34.75	53.45	36.7633
AT3G10720	15.88	16.36	18.33	35.29	41.62	34.59	18.4	20.82	20.46	32.81	37.12	34.14	19.87	18.27	22.11	30.52	34.85	34.93	17.72	18.48	16.85	27.97	28.99	29.62	16.8567	37.1667	19.8933	34.69	20.0833	33.4333	17.6833	28.86
AT3G12320	9.75	16.68	13.44	33.95	29.91	29	18.33	17.6	21.15	24.71	23.8	23.03	24.48	25.05	23.79	30.76	33.14	36.71	7.1	8.4	8.16	21.22	17.45	14.86	13.29	30.9533	19.0267	23.8467	24.44	33.5367	7.8867	17.8433
AT3G13980	13.39	15.06	12.2	38.27	38.54	42.35	9.72	11.41	9.59	30.08	36.81	28.39	15.55	14.89	13.76	39.86	41.99	46.55	9.72	11.25	10.19	21.59	23.46	23.19	13.55	39.72	10.24	31.76	14.7333	42.8	10.3867	22.7467
AT3G15450	157.95	187.64	196.42	390.08	538.33	250.58	217.05	265.34	302.37	261.83	314.23	281.36	296.69	285.32	272.7	122.25	174.27	260.15	205.47	163.88	224.64	204.83	236.79	232.29	180.67	392.997	261.587	285.807	284.903	185.557	197.997	224.637
AT3G15540	5.31	5.66	5.06	42.4	46.11	45.17	4.36	4.93	5.43	41.48	47.47	35.86	6.25	5.54	6.46	40.85	39.86	43.01	3.7	5.44	4.12	8.28	10.16	10.21	5.3433	44.56	4.9067	41.6033	6.0833	41.24	4.42	9.55
AT3G18280	54.83	50.94	47.95	17.86	23.23	31.18	43.9	41.46	47.61	31.01	27.99	36.92	38.91	37.22	30.04	35.94	22.1	19.96	41.13	39.85	35.04	28.53	30.49	29.3	51.24	24.09	44.3233	31.9733	35.39	26	38.6733	29.44
AT3G23050	95.07	126.73	118.22	278.33	298.34	265.66	118.48	112.34	108.91	254.15	280.03	251.46	131.14	130.94	117.94	222.86	248.21	286.88	98.85	95.25	107.16	139.15	136.79	149.3	113.34	280.777	113.243	261.88	126.673	252.65	100.42	141.747
AT3G23550	0.77	1.61	1.26	0.29	0.39	0.42	1.22	1.26	1.53	0.5	0.32	0.23	1.06	1.06	1.01	0.29	0.23	0.46	1	2.23	1.58	0.44	0.66	0.18	1.2133	0.3667	1.3367	0.35	1.0433	0.3267	1.6033	0.4267
AT3G23570	14.06	19.01	16.56	5.78	6.82	11.1	12.85	12.97	14.59	10.7	13.38	10.25	21.09	22	19.08	14.38	9.74	9.01	16.85	18.32	17.33	14.29	11.41	10.74	16.5433	7.9	13.47	11.4433	20.7233	11.0433	17.5	12.1467
AT3G29575	6.89	8.76	9.36	26.13	28.69	28.79	10.04	9.14	9.35	24.1	25.98	22.08	12.96	11.14	10.5	24.16	23.08	21.62	9.73	9.68	10.24	15.22	15.81	15.56	8.3367	27.87	9.51	24.0533	11.5333	22.9533	9.8833	15.53
AT3G29670	1.66	2.04	1.84	0.7	0.81	0.57	2.14	2.04	2.27	0.8	1.04	0.62	1.64	2.32	1.98	0.32	0.5	0.65	1.95	1.87	2.35	0.97	1.43	0.88	1.8467	0.6933	2.15	0.82	1.98	0.49	2.0567	1.0933
AT3G44310	412.56	436.81	424.06	921.52	823.33	985.74	415.39	364.52	377.44	1015.71	919.17	960.76	399.82	381.83	339.77	1132.32	1059.95	976.88	412.49	420.74	367.58	1098.89	896.59	1046.83	424.477	910.197	385.783	965.213	373.807	1056.38	400.27	1014.1
AT3G45140	32.75	35.97	24.99	5.18	3.64	10.84	17.82	14.24	16.25	16.48	12.5	17.42	22.81	20.71	20.57	29.7	12.46	7.89	41.64	54	33.92	24.28	16.71	19.6	31.2367	6.5533	16.1033	15.4667	21.3633	16.6833	43.1867	20.1967
AT3G45960	0.43	0.56	0.63	1.31	2.21	2.05	0.33	0.28	0.55	0.89	1.23	0.74	0.61	0.17	0.19	1.16	1.29	1.09	0.36	0.63	0.2	0.34	0.52	0.54	0.54	1.8567	0.3867	0.9533	0.3233	1.18	0.3967	0.4667
AT3G45970	8.03	9	7.66	25.51	31.51	29.7	8.54	9.25	5.91	20.46	21.16	20.51	6.27	5.02	5.71	19.42	24.06	28.12	5.92	6.21	6.68	15.5	14.83	27.59	8.23	28.9067	7.9	20.71	5.6667	23.8667	6.27	19.3067
AT3G47380	5.36	3.16	2.87	0.65	1.65	1.54	2.63	3.39	2.67	1.3	2.4	1.81	2.58	4.05	3.14	2.23	1.32	1.52	4.15	4.02	2.96	3.01	3.04	2.69	3.7967	1.28	2.8967	1.8367	3.2567	1.69	3.71	2.9133
AT3G50340	5.09	5.59	5.57	11.18	10.99	12.72	5.86	6.64	7.52	10.31	12.39	12.13	5.58	5.43	6.31	9.3	11.62	12.44	5.26	6.65	3.82	4.78	5.98	6.08	5.4167	11.63	6.6733	11.61	5.7733	11.12	5.2433	5.6133
AT3G50440	18.33	19.99	18.32	7.36	6.3	8.89	18.88	14.47	13.84	9.28	10.99	8.45	18.74	17.48	16.37	11.15	11.16	7.94	16.47	16.97	17.64	10.84	7.38	8.79	18.88	7.5167	15.73	9.5733	17.53	10.0833	17.0267	9.0033
AT3G54510	0.75	1.08	0.78	2.45	2.99	2.19	2.1	2.38	1.83	1.9	1.37	1.45	2.24	1.98	2.28	1.97	2.23	2.53	0.84	0.94	0.62	1.89	1.44	0.95	0.87	2.5433	2.1033	1.5733	2.1667	2.2433	0.8	1.4267
AT3G55840	0.33	0.51	0.32	2.05	1.74	1.6	0.32	0.39	0.29	1.37	0.55	0.86	0.45	0.5	0.34	1.4	1.31	1.26	0.47	0.38	0.23	0.3	0.52	0.6	0.3867	1.7967	0.3333	0.9267	0.43	1.3233	0.36	0.4733
AT3G58990	54.35	49.7	38.12	5.02	5.95	12.12	33.78	31.53	34.79	7.81	10.89	9.18	48.97	45.75	46.48	21.32	11.71	7.47	56.34	64.17	43.07	28.86	24.77	19.81	47.39	7.6967	33.3667	9.2933	47.0667	13.5	54.5267	24.48
AT3G59060	19.49	25.41	23.03	56.18	54.15	46.07	24.84	23.73	22.89	46.56	43.47	41.57	30.45	29.1	29.43	42.58	51.83	58	17.46	18.55	21.88	42.1	39.55	43.33	22.6433	52.1333	23.82	43.8667	29.66	50.8033	19.2967	41.66
AT3G60160	0.56	0.61	0.51	0.15	0.12	0.11	0.52	0.44	0.46	0.12	0.21	0.15	0.53	0.47	0.54	0.31	0.15	0.22	0.59	0.52	0.36	0.18	0.25	0.14	0.56	0.1267	0.4733	0.16	0.5133	0.2267	0.49	0.19
AT4G02850	13.28	22.31	17.43	3.66	3.94	6	14.29	12.9	16.19	5.97	5.84	5.31	19.71	19.58	17.98	7.16	6.08	5.81	14.23	18.81	12.08	10.81	8.25	8.84	17.6733	4.5333	14.46	5.7067	19.09	6.35	15.04	9.3
AT4G04610	51.33	53.44	46.97	14.01	11.92	19.65	36.3	35.01	32.74	26.05	27.24	25.81	38.15	42.52	43.32	29.09	20.92	16.68	52.21	61.09	47.07	29.28	32.24	30.17	50.58	15.1933	34.6833	26.3667	41.33	22.23	53.4567	30.5633
AT4G08040	0.38	0.38	0.68	2.1	2.13	1.31	0.32	0.42	0.37	1.15	1.21	1.26	1.16	1.25	1	1.24	2.07	3.44	0.44	0.54	0.32	0.46	0.45	0.74	0.48	1.8467	0.37	1.2067	1.1367	2.25	0.4333	0.55
AT4G11190	15.44	13.05	16.11	3.9	4.74	7.39	12.11	6	11.01	7.5	8.99	9.79	5.44	8.7	8.12	8.42	5.34	6.63	18.65	20.45	9.82	17.09	21.45	18.58	14.8667	5.3433	9.7067	8.76	7.42	6.7967	16.3067	19.04
AT4G13310	0.37	0.61	0.57	0.91	2.21	2.2	0.68	0.93	0.93	0.7	1.11	0.56	2.01	0.79	1.27	1.23	0.67	0.79	0.36	0.49	0.82	0.98	0.53	1.48	0.5167	1.7733	0.8467	0.79	1.3567	0.8967	0.5567	0.9967
AT4G13770	88.9	91.92	69.64	20.37	17.78	33.27	46.69	47.02	44.58	13.5	17.26	15.99	83.48	81.99	72.06	42.54	22.39	15.97	81.51	94.36	76.8	57.68	41.37	37.79	83.4867	23.8067	46.0967	15.5833	79.1767	26.9667	84.2233	45.6133
AT4G14130	13.09	11.18	14.6	71.23	79.07	46.33	11.75	12.32	14.46	66.17	69.42	69.83	14.05	12.26	15.7	40.75	62.74	94.08	11.58	11.35	15.99	20.27	33.65	31.03	12.9567	65.5433	12.8433	68.4733	14.0033	65.8567	12.9733	28.3167
AT4G14560	5.19	6.77	5.98	15.51	18.32	14.53	5.55	4.97	4.98	15.69	15.43	18.62	8.37	6.45	6.11	13.37	17.17	15.51	5.4	3.17	5.98	4.27	5.01	4.27	5.98	16.12	5.1667	16.58	6.9767	15.35	4.85	4.5167
AT4G14680	15.08	16.49	14.27	7.5	7.51	7.69	12.78	11.24	10.88	9.32	9.5	8.6	13.24	13.84	12.73	8.26	7.41	7.46	15.24	14.85	14.51	12.95	11.42	11.25	15.28	7.5667	11.6333	9.14	13.27	7.71	14.8667	11.8733
AT4G15490	2.93	1.7	1.87	4.19	5.21	5.33	2.91	2.26	2.94	3.21	3.94	4.77	2.92	2.78	2.15	6.02	5.25	5.86	1.98	3.33	2.16	3.26	1.63	2.35	2.1667	4.91	2.7033	3.9733	2.6167	5.71	2.49	2.4133
AT4G16515	6.68	10.58	11.41	59.11	69.41	62.11	13.25	12.11	13.75	57.15	68.64	56.7	9.98	6.47	9.59	56.46	51.85	63.2	6.86	5.54	6.58	11.97	11.94	15.89	9.5567	63.5433	13.0367	60.83	8.68	57.17	6.3267	13.2667
AT4G16770	4.24	5.44	3.85	10.98	8.23	9.53	3.64	4.63	3.8	9.26	7.95	9.24	5.75	5.56	4.08	10.71	11.87	12.7	4.22	5.6	3.82	7.04	6.36	6.27	4.51	9.58	4.0233	8.8167	5.13	11.76	4.5467	6.5567
AT4G16780	3.51	4.39	4.85	68.32	64.84	69.45	5.06	4.54	4.3	64.53	62.91	60.71	5.06	4.59	4.96	61.5	68.98	77.02	3.39	4.06	4.59	36.2	29.8	38.21	4.25	67.5367	4.6333	62.7167	4.87	69.1667	4.0133	34.7367
AT4G19380	15.54	16.77	15.64	7.96	8.53	6.79	12.55	13.45	14.62	7.25	8.38	8.28	15.21	15.71	13.82	7.54	9.09	10.58	14.53	14.5	14.76	10.24	11.19	10.43	15.9833	7.76	13.54	7.97	14.9133	9.07	14.5967	10.62
AT4G25260	14.37	11.68	14.57	43.63	44.12	43.59	13.59	15.65	16.66	48.65	46.08	46.83	11.42	11.71	13.71	32.65	36.35	36.44	13.99	12.18	12.57	25.51	28.31	29.28	13.54	43.78	15.3	47.1867	12.28	35.1467	12.9133	27.7
AT4G26260	0.97	1.32	1.48	0.35	0.42	0.4	1.24	1.58	1.75	0.63	0.45	0.73	1.79	1.72	2.19	0.15	0.63	0.62	1.5	0.66	0.51	0.63	0.65	0.3	1.2567	0.39	1.5233	0.6033	1.9	0.4667	0.89	0.5267
AT4G27260	18.37	18.87	20.39	50.98	57.91	49.32	16.88	20.54	23.84	39.02	46	47.36	22.45	25.13	26.01	45.32	47.94	58.51	17.84	18.91	18.75	24.65	27.89	28.09	19.21	52.7367	20.42	44.1267	24.53	50.59	18.5	26.8767
AT4G28240	30.68	29.46	29.1	80.76	90.85	72.26	31.7	34.21	35.54	97.12	91.02	95.51	30.2	30.11	31.86	68.79	76.59	87.53	30.74	27.23	31.32	56.64	61.12	56.05	29.7467	81.29	33.8167	94.55	30.7233	77.6367	29.7633	57.9367
AT4G30270	35.23	55.73	60.07	140.58	190.72	114.44	137.53	139.41	144.21	141.49	197.5	169.21	98.65	105.96	124.47	128.18	169.76	237.3	94.57	94.4	82.3	170.46	188.38	184.36	50.3433	148.58	140.383	169.4	109.693	178.413	90.4233	181.067
AT4G30290	9.6	10.49	11.06	19.34	21.33	25.1	8.32	9.28	9.25	27.79	30.89	25.21	9.1	9.7	11.22	25.94	18.52	16.2	12.28	11.73	14.33	13.97	18.85	15.74	10.3833	21.9233	8.95	27.9633	10.0067	20.22	12.78	16.1867
AT4G32540	0.45	0.66	0.7	0.09	0.12	0.22	0.42	0.86	0.6	0.1	0.46	0.19	0.66	0.45	0.64	0.16	0.28	0.31	0.35	0.32	0.35	0.24	0.47	0.38	0.6033	0.1433	0.6267	0.25	0.5833	0.25	0.34	0.3633
AT4G34770	1.58	2.12	3.49	8.74	8.42	11.83	2.31	4.06	3.41	11.32	13.96	11.04	3.09	1.62	2.79	8.43	7.88	8.87	0.59	0.68	1.17	2.2	3.83	2.46	2.3967	9.6633	3.26	12.1067	2.5	8.3933	0.8133	2.83
AT4G34950	33.43	30.14	27.1	11.07	11.87	14.03	25.75	22.85	21.22	8.92	7.22	8	20.62	23.71	22.72	14.88	12.29	11.56	33.74	38.57	36.25	19.36	17.61	16.78	30.2233	12.3233	23.2733	8.0467	22.35	12.91	36.1867	17.9167
AT4G34970	3.58	4.4	4.32	8.53	8.57	9.83	4.77	4.32	4.89	6.49	8.23	7.99	4.37	4.38	4.85	6.19	8.66	6.91	3.6	4.42	4.08	4.82	4.84	5.59	4.1	8.9767	4.66	7.57	4.5333	7.2533	4.0333	5.0833
AT4G35770	10.21	11.85	13.08	347.03	331.79	136.91	52.42	34.1	34.47	132.06	169.93	147.15	69.29	59.07	31.19	83.08	179.56	270.31	8.42	6.56	16.55	53.39	53.7	51.26	11.7133	271.91	40.33	149.713	53.1833	177.65	10.51	52.7833
AT4G36040	42.35	47.15	50.82	108.22	125.92	100.99	48.17	62.13	64.86	99.68	116.73	112.5	80.26	79.69	73.61	82.71	94.79	114.55	46.7	41.39	44.41	82.06	77.49	74.72	46.7733	111.71	58.3867	109.637	77.8533	97.35	44.1667	78.09
AT4G38400	7.58	7.3	7.83	20.78	23.71	24.11	5.64	4.82	5.87	15.61	17.09	16.26	6.78	8	7.31	19.01	19.81	21.57	5.41	6.9	6.34	8.37	8.88	10.65	7.57	22.8667	5.4433	16.32	7.3633	20.13	6.2167	9.3
AT4G39830	0.49	0.69	0.62	1.28	1.61	1.29	0.64	0.53	0.59	1.05	1.17	1.13	0.7	0.29	0.72	0.96	1.18	0.87	0.64	0.37	0.41	0.63	0.57	0.61	0.6	1.3933	0.5867	1.1167	0.57	1.0033	0.4733	0.6033
AT4G39940	45.06	53.26	50.4	11.61	11.72	18.5	35.96	33.66	35.41	16.78	19.12	15.39	49.01	53.32	45.08	23.93	14.39	13.58	56.45	62.07	51.36	35.28	27.01	29.74	49.5733	13.9433	35.01	17.0967	49.1367	17.3	56.6267	30.6767
AT4G39950	44.94	42.25	44.74	14.08	15.87	23.71	34.04	30.46	36	20.58	24.95	23.56	36.44	36.65	41	28.93	18.06	18.66	46.35	48.09	35.75	32.27	32.15	34.66	43.9767	17.8867	33.5	23.03	38.03	21.8833	43.3967	33.0267
AT5G01740	14.98	17.71	22.91	70.72	64.99	56.39	18.97	16.19	17.82	48.67	45.43	41.12	21.39	21.55	17.3	40.36	52.98	65.04	12.77	10.38	12.71	22.01	21.02	26.05	18.5333	64.0333	17.66	45.0733	20.08	52.7933	11.9533	23.0267
AT5G02020	0.94	2.04	2.43	9.63	12.01	8.59	1.79	2.46	4.11	5.12	5.75	6.02	2.93	3.53	3.08	4.49	6.08	6.56	1.98	2.5	2.93	4.23	5.17	3.9	1.8033	10.0767	2.7867	5.63	3.18	5.71	2.47	4.4333
AT5G02540	5.37	6.19	6.87	103.82	102.42	80.69	7.53	6.96	6.61	78.76	74.06	69.09	6.64	7.38	6.74	75.49	91.36	113.79	4.94	3.51	4.48	6.13	6.72	7.56	6.1433	95.6433	7.0333	73.97	6.92	93.5467	4.31	6.8033
AT5G02760	16.93	15.41	18.18	102.83	89.22	95.78	16.89	17.42	17.15	81.7	83.72	81.01	20.67	19.02	18.11	84.55	104.64	109.95	12.3	12.16	11.21	11.73	16.06	18	16.84	95.9433	17.1533	82.1433	19.2667	99.7133	11.89	15.2633
AT5G03960	3.1	3.19	3.7	9.73	12.67	11.63	2.35	2.73	2.89	8.78	11.37	9.32	3.96	2.99	5.2	10.08	11.38	12.33	2.58	2.73	3.93	5.59	6.38	7.86	3.33	11.3433	2.6567	9.8233	4.05	11.2633	3.08	6.61
AT5G04190	3.12	3.16	3.23	11.45	11.22	9.76	4.46	3.83	4.02	11.96	12.52	11.59	4.86	4.62	3.98	10.33	10.27	13.51	2.31	1.6	1.13	4.65	4.97	4.59	3.17	10.81	4.1033	12.0233	4.4867	11.37	1.68	4.7367
AT5G04950	90.01	94.3	90.49	23.31	33.25	53.11	72.36	78.86	69.07	45.77	58.11	44.62	67.53	64.56	65.99	68.13	39.31	32.6	73.96	77.25	58.9	53.51	47.51	42.39	91.6	36.5567	73.43	49.5	66.0267	46.68	70.0367	47.8033
AT5G05690	47.27	49.92	50.88	110.04	105.17	92.22	60.01	59.31	59.63	103.11	105.19	102.74	77.87	75.44	68.16	92.81	106.35	123.5	48.45	48.04	55.19	66.22	65.68	70.05	49.3567	102.477	59.65	103.68	73.8233	107.553	50.56	67.3167
AT5G07010	0.95	1.81	1.33	58.65	60.41	51.92	1.71	1.92	1.88	48.4	51.57	50.28	2.13	1.49	2.55	45.4	53.9	57.69	1.33	1.28	1.33	1.98	2.12	2.19	1.3633	56.9933	1.8367	50.0833	2.0567	52.33	1.3133	2.0967
AT5G07690	8.16	8.02	5.19	0.84	0.45	1.86	4.91	4.66	3.72	1.23	1.19	0.92	8.24	9.02	6.18	2.33	1.24	1.11	7.08	8.29	6.65	6	3.51	3.97	7.1233	1.05	4.43	1.1133	7.8133	1.56	7.34	4.4933
AT5G09970	1.15	1.4	1.37	3.35	3.11	3.08	1.33	1.2	0.99	1.92	2.02	2.24	1.13	1.69	1.16	2.94	3.31	3.62	1.57	1.28	1.27	1.41	1.85	1.88	1.3067	3.18	1.1733	2.06	1.3267	3.29	1.3733	1.7133
AT5G10430	71.21	69.64	71.62	163.89	224.55	213.72	47.46	66.04	64.13	144.08	179.35	149.12	58.03	53.05	67.8	176.51	178.83	164.36	72.87	69.41	75.78	85.14	110.73	100.48	70.8233	200.72	59.21	157.517	59.6267	173.233	72.6867	98.7833
AT5G12050	11.82	12.73	14.79	70.56	60.22	52.69	12.66	12.81	12.26	48.79	51.52	47.3	13.13	15.22	12.66	50.29	61.8	68.21	9.12	10.2	11.21	23.18	28.24	28.5	13.1133	61.1567	12.5767	49.2033	13.67	60.1	10.1767	26.64
AT5G14200	87.02	103.1	74.14	16.08	18.52	31.34	51.2	50.31	45.15	18.67	19.87	17.27	109.82	99.33	93.53	54	25.31	19.64	91.48	103.13	84.44	53.28	38.99	33.49	88.0867	21.98	48.8867	18.6033	100.893	32.9833	93.0167	41.92
AT5G14780	33.94	35.62	36.05	80.78	91.15	69.34	44.24	38.22	45.34	61.28	64.83	65.75	35.65	38.29	32.74	58.42	68.56	84.3	35	32.19	33.49	36.39	34.84	39.67	35.2033	80.4233	42.6	63.9533	35.56	70.4267	33.56	36.9667
AT5G15290	2.97	3.71	3.93	5.21	10.6	6.65	2.58	3.48	4.2	4.55	4.03	6.28	2.17	2.89	3.94	7.89	4.7	3.87	3.87	3.48	3.62	5.09	8.61	11.07	3.5367	7.4867	3.42	4.9533	3	5.4867	3.6567	8.2567
AT5G17700	11.73	12.07	11.13	5.39	5.45	5.91	12.33	8.67	10.12	8.67	6.86	7.26	10	9.48	9.62	7.83	6.25	6.27	12.23	12.54	12.12	8.8	6.58	8.13	11.6433	5.5833	10.3733	7.5967	9.7	6.7833	12.2967	7.8367
AT5G17860	1.98	2.17	2.23	5.69	6.19	5.87	2.96	2.62	2.96	4.37	4.06	5.6	3.11	2.71	3.24	6.14	6.98	6.79	1.7	1.79	2	3.81	3.58	3.36	2.1267	5.9167	2.8467	4.6767	3.02	6.6367	1.83	3.5833
AT5G18060	1.46	1.36	1.44	18.63	20.3	17.46	1.67	2.47	2.72	17.92	20.28	21.68	1.6	1.75	1.04	12.1	13.85	16.93	1.1	0.73	0.58	7.77	6.73	6.4	1.42	18.7967	2.2867	19.96	1.4633	14.2933	0.8033	6.9667
AT5G22500	6.29	8.21	7.53	32.74	32.45	27.95	7.42	7.9	9.34	29.65	34.52	34.47	7.9	8.77	8.57	23.54	29.46	37.44	6.72	6.95	5.98	7.34	7.08	7.3	7.3433	31.0467	8.22	32.88	8.4133	30.1467	6.55	7.24
AT5G23010	86.3	105.3	76.16	14.82	13.29	24.29	57.08	55.95	53.56	11	15.19	11.97	123.2	120.53	104.89	36.54	20.22	15.3	114.73	121.03	106.9	74.09	48.08	43.54	89.2533	17.4667	55.53	12.72	116.207	24.02	114.22	55.2367
AT5G23020	32.75	35.14	34.14	8.2	10.36	19.75	16.59	18.96	19.36	10.64	10.89	6.62	42.91	35.36	43.81	39.56	14.49	10.25	28.8	31.45	22.33	12.48	9.26	5.8	34.01	12.77	18.3033	9.3833	40.6933	21.4333	27.5267	9.18
AT5G25190	1.45	0.84	1.48	6.1	6.71	5.91	1.55	1.84	1.31	7.35	9.97	7.67	1.31	1.36	1	5.26	4.65	6.47	1.12	1.22	1.26	1.12	1.21	1.78	1.2567	6.24	1.5667	8.33	1.2233	5.46	1.2	1.37
AT5G36910	61.45	66.15	57.43	249.18	223.53	212.6	96.54	87.46	99.25	209.78	200.36	218.33	115.1	130.68	95.87	157.36	200.26	267.35	46.66	53.45	49.85	116.36	101.7	116.7	61.6767	228.437	94.4167	209.49	113.883	208.323	49.9867	111.587
AT5G45650	9.4	9.43	7	3.11	2.39	3.72	7.23	5.92	7	6.53	5	6.79	7.46	8.09	7.6	5.43	4.93	5.3	8.39	9.08	7.16	6.58	5.79	6.39	8.61	3.0733	6.7167	6.1067	7.7167	5.22	8.21	6.2533
AT5G45820	13.98	17.12	13.45	35.2	35.59	28.15	18.64	20.97	20.9	37.02	37.92	34.22	20.62	22.24	18.38	24.44	30.27	39.21	10.33	11.03	11.33	29.2	27.59	28.89	14.85	32.98	20.17	36.3867	20.4133	31.3067	10.8967	28.56
AT5G46330	1.69	1.37	2.09	5.23	6.06	4.76	2.66	2.54	2.28	5.8	4.68	5.13	1.96	1.81	1.84	4.28	5.95	7.63	1.58	1.65	1.86	2.72	2.47	2.73	1.7167	5.35	2.4933	5.2033	1.87	5.9533	1.6967	2.64
AT5G47330	0.1	0.21	0.13	0.8	0.43	0.67	1	0.37	0.47	1.03	0.62	0.72	0.29	0.68	0.3	0.71	0.38	0.41	0.59	0.48	0.6	0.44	0.47	0.31	0.1467	0.6333	0.6133	0.79	0.4233	0.5	0.5567	0.4067
AT5G48850	3.41	1.99	2.26	1.43	0.78	1.55	1.19	2.58	1.77	2.01	1.68	1.86	1.94	1.56	1.48	1.46	1.22	1.28	2.6	2.7	2.19	1.55	2.35	2.35	2.5533	1.2533	1.8467	1.85	1.66	1.32	2.4967	2.0833
AT5G50335	1.23	2.88	1.7	10.88	10.91	7.73	2.29	1.82	3.37	8.85	10.76	10.67	2.43	2.25	0.6	6.51	7.18	8.9	0.87	1.99	1.35	2	2.8	1.59	1.9367	9.84	2.4933	10.0933	1.76	7.53	1.4033	2.13
AT5G50950	35.54	45.22	43.84	21.78	17.77	22.65	24.46	20.12	17.16	18.47	16.62	17.24	39.48	42.4	37.41	32.4	27.7	30.28	33.61	35.74	36.09	31.64	24.4	25.52	41.5333	20.7333	20.58	17.4433	39.7633	30.1267	35.1467	27.1867
AT5G52900	8.44	7.56	8.73	36.99	33.34	29.76	9.79	9.7	9.4	28.92	27.2	29.46	7.08	8.32	6.59	20.12	26.72	31.24	6.34	6.69	7	6.74	8.58	9.93	8.2433	33.3633	9.63	28.5267	7.33	26.0267	6.6767	8.4167
AT5G53980	3.1	3.11	3.35	6.16	7.5	7.56	2.17	2.68	2.74	4.79	6.82	4.58	3.87	2.91	2.3	6.49	4.65	6.83	1.77	1.48	1.74	3.3	3.36	3	3.1867	7.0733	2.53	5.3967	3.0267	5.99	1.6633	3.22
AT5G57220	1.73	1.75	2.85	0.55	0.97	1.1	0.77	0.63	0.73	0.44	3.3	1.45	0.69	0.76	0.92	0.66	0.82	0.44	0.88	0.73	1.03	0.88	0.85	3.97	2.11	0.8733	0.71	1.73	0.79	0.64	0.88	1.9
AT5G57560	11.71	11.35	14.08	60.79	73.45	51.22	23.85	19.11	20.46	35.01	39.45	35.57	15.48	13.79	14.27	30.68	41.4	52.79	10.43	9.04	10.52	12.81	13.92	17.52	12.38	61.82	21.14	36.6767	14.5133	41.6233	9.9967	14.75
AT5G60850	13.1	16.57	15.96	46.44	48.98	40.71	13.72	13.33	14.42	30.03	31.09	28.55	16.3	15.41	12.86	27.27	29.82	33.32	13.08	12.67	14.34	26.88	25.04	29.42	15.21	45.3767	13.8233	29.89	14.8567	30.1367	13.3633	27.1133
AT5G62730	0.24	0.36	0.21	0.04	0	0.09	0.25	0.17	0.14	0.04	0.12	0.11	0.24	0.11	0.27	0.07	0.18	0.21	0.34	0.34	0.31	0.38	0.04	0.06	0.27	0.0433	0.1867	0.09	0.2067	0.1533	0.33	0.16
AT5G63810	19.24	19.77	18.24	44.6	47.05	40.22	20.32	21.95	22.49	41.67	47	39.87	21.52	22.26	23.78	38.79	37.22	41.3	21.57	20.21	23.99	25.98	26.62	26.89	19.0833	43.9567	21.5867	42.8467	22.52	39.1033	21.9233	26.4967
AT5G64260	77.08	89.35	88.46	163.09	227.03	165.62	95.23	111.13	113.16	120.86	150.26	127.62	98.33	94.94	116.01	134.8	143.36	176.76	99.36	103	93.18	130.24	147.73	138.74	84.9633	185.247	106.507	132.913	103.093	151.64	98.5133	138.903
AT5G65390	52.34	53.78	56.97	114.74	158.79	152.81	41.55	50.24	46.91	103.32	126.03	114.4	52.43	45.55	46.84	141.86	146.34	147.17	45.66	44.79	41.45	78.15	85.25	90.97	54.3633	142.113	46.2333	114.583	48.2733	145.123	43.9667	84.79
AT5G66080	2.31	2.47	2.43	7.65	7.98	9.02	2.76	2.99	2.76	9.16	8.23	8.54	4.55	4.07	3.3	7.05	8.17	8.38	2.09	1.75	3.4	3.36	2.74	3.49	2.4033	8.2167	2.8367	8.6433	3.9733	7.8667	2.4133	3.1967
AT5G66590	11.28	10.13	13.59	26.9	30.6	28.31	13.91	14.62	14.89	36.22	37.31	34.61	12.33	11.99	13.79	29.66	28.42	27.53	11.12	16.72	11.59	25.53	29.04	29.07	11.6667	28.6033	14.4733	36.0467	12.7033	28.5367	13.1433	27.88
AT5G67060	0.24	0.68	0.66	1.98	1.58	1.28	0.79	0.79	0.72	1.79	1.98	2.31	0.63	0.54	0.22	1.07	1.37	1.3	0.83	0.64	0.54	1.23	0.41	1	0.5267	1.6133	0.7667	2.0267	0.4633	1.2467	0.67	0.88
